# Supplementary material for: 8-(4-Chloro­benzyl­idene)-4-(4-chloro­phen­yl)-2-phenyl-5,6,7,8-tetra­hydro­quinoline
Source: Acta Crystallogr Sect E Struct Rep Online. 2010 May 22;66(Pt 6):o1423. doi: 10.1107/S1600536810017769 (PMC2979525; doi:10.1107/S1600536810017769)
Supplement: Supplementary file 1 [file e-66-o1423-sup1.cif]

##############################################################################
###                                                                        ###
###        Electronic paper (Acta Crystallographica Section E)             ###
###                                                                        ###
##############################################################################
#                                                                            #
# This CIF contains the data in a paper accepted for publication in Acta     #
# Crystallographica Section E. It conforms to the requirements of Notes      #
# for Authors for Section E, and has been peer reviewed under the auspices   #
# of the IUCr Commission on Journals.                                        #
#                                                                            #
# Full details of the Crystallographic Information File format               #
# are given in the paper "The Crystallographic Information File (CIF):       #
# a New Standard Archive File for Crystallography" by S. R. Hall, F. H.      #
# Allen and I. D. Brown [Acta Cryst. (1991), A47, 655-685].                  #
#                                                                            #
# The current version of the core CIF dictionary is obtainable from          #
# ftp://ftp.iucr.org/pub/cif_core.dic. The current version number is 2.4.    #
#                                                                            #
# Software is freely available for graphical display of the structure(s) in  #
# this CIF.  For information consult the CIF home page http://www.iucr.org/  #
# cif/home.html                                                              #
#                                                                            #
# This file may be used for bona fide research purposes within the           #
# scientific community so long as proper attribution is given to the journal # 
# article from which it was obtained.                                        #
#                                                                            #
##############################################################################
                                             
data_global
_audit_creation_method     SHELXL-97
_journal_date_recd_electronic     2010-03-17
_journal_date_accepted     2010-05-14
_journal_name_full     'Acta Crystallographica, Section E'
_journal_year     2010
_journal_volume     66
_journal_issue      6
_journal_page_first     o1423
_journal_page_last     o1423
_journal_paper_category     QO
_journal_coeditor_code     CV2704
_publ_contact_author_name     'Fangfang Jian'
_publ_contact_author_address
;
New Materials and Function Coordination Chemistry Laboratory
Qingdao University of Science and Technology,
Qingdao 266042,
People's Republic of China
;
_publ_contact_author_email     ffj2003@163169.net
_publ_contact_author_fax     '86-532-84023606'
_publ_contact_author_phone     '86-532-84023606'
_publ_section_title
;
8-(4-Chlorobenzylidene)-4-(4-chlorophenyl)-2-phenyl-5,6,7,8-tetrahydroquinoline
;
loop_
    _publ_author_name
    _publ_author_footnote
    _publ_author_address
    'Fangfang Jian' ?
;
New Materials & Function Coordination Chemistry Laboratory
Qingdao University of Science & Technology
Qingdao 266042
People's Republic of China
;
    'Xin Zhai' ?
;
New Materials & Function Coordination Chemistry Laboratory
Qingdao University of Science & Technology
Qingdao 266042
People's Republic of China
;
data_I
_audit_creation_method     SHELXL-97
_chemical_name_systematic
;
8-(4-Chlorobenzylidene)-4-(4-chlorophenyl)-2-phenyl-5,6,7,8-tetrahydroquinoline
;
_chemical_name_common     ?
_chemical_formula_moiety     'C28 H21 Cl2 N'
_chemical_formula_sum     'C28 H21 Cl2 N'
_chemical_formula_iupac     'C28 H21 Cl2 N'
_chemical_formula_weight     442.36
_chemical_melting_point     446
_symmetry_cell_setting     triclinic
_symmetry_space_group_name_H-M     'P -1'
_symmetry_space_group_name_Hall     '-P 1'
loop_
    _symmetry_equiv_pos_as_xyz
    'x, y, z'
    '-x, -y, -z'
_cell_length_a     10.0583(10)
_cell_length_b     10.6483(10)
_cell_length_c     10.8792(10)
_cell_angle_alpha     82.028(2)
_cell_angle_beta     89.3450(10)
_cell_angle_gamma     71.335(2)
_cell_volume     1092.53(18)
_cell_formula_units_Z     2
_cell_measurement_reflns_used     25
_cell_measurement_theta_min     4
_cell_measurement_theta_max     14
_cell_measurement_temperature     295(2)
_exptl_crystal_description     block
_exptl_crystal_colour     colorless
_exptl_crystal_size_max     0.23
_exptl_crystal_size_mid     0.20
_exptl_crystal_size_min     0.19
_exptl_crystal_density_diffrn     1.345
_exptl_crystal_density_meas     ?
_exptl_crystal_density_method     'not measured'
_exptl_crystal_F_000     460
_exptl_absorpt_coefficient_mu     0.313
_exptl_absorpt_correction_type     none
_exptl_absorpt_process_details     ?
_exptl_absorpt_correction_T_min     ?
_exptl_absorpt_correction_T_max     ?
_exptl_special_details
;
;
_diffrn_ambient_temperature     295(2)
_diffrn_radiation_type     MoK\a
_diffrn_radiation_wavelength     0.71073
_diffrn_radiation_source     'fine-focus sealed tube'
_diffrn_radiation_monochromator     graphite
_diffrn_measurement_device_type     'Enraf--Nonius CAD-4 diffractometer'
_diffrn_measurement_method     'omega scans'
_diffrn_detector_area_resol_mean     ?
_diffrn_reflns_number     5765
_diffrn_reflns_av_R_equivalents     0.0138
_diffrn_reflns_av_sigmaI/netI     0.0229
_diffrn_reflns_theta_min     1.89
_diffrn_reflns_theta_max     25.00
_diffrn_reflns_theta_full     25.00
_diffrn_measured_fraction_theta_max     0.994
_diffrn_measured_fraction_theta_full     0.994
_diffrn_reflns_limit_h_min     -10
_diffrn_reflns_limit_h_max     11
_diffrn_reflns_limit_k_min     -10
_diffrn_reflns_limit_k_max     12
_diffrn_reflns_limit_l_min     -12
_diffrn_reflns_limit_l_max     12
_diffrn_standards_number     3
_diffrn_standards_interval_count     100
_diffrn_standards_interval_time     ?
_diffrn_standards_decay_%     0
_refine_special_details
;
Refinement of <i>F</i>^2^ against ALL reflections. The weighted <i>R</i>-factor
wR and goodness of fit <i>S</i> are based on <i>F</i>^2^, conventional
<i>R</i>-factors <i>R</i> are based on <i>F</i>, with <i>F</i> set to zero for
negative <i>F</i>^2^. The threshold expression of <i>F</i>^2^ >
\s(<i>F</i>^2^) is used only for calculating <i>R</i>-factors(gt) etc. and is
not relevant to the choice of reflections for refinement. <i>R</i>-factors
based on <i>F</i>^2^ are statistically about twice as large as those based on
<i>F</i>, and <i>R</i>- factors based on ALL data will be even larger.
;
_reflns_number_total     3810
_reflns_number_gt     3211
_reflns_threshold_expression     I>2sigma(I)
_refine_ls_structure_factor_coef     Fsqd
_refine_ls_matrix_type     full
_refine_ls_R_factor_all     0.0445
_refine_ls_R_factor_gt     0.0364
_refine_ls_wR_factor_gt     0.0950
_refine_ls_wR_factor_ref     0.1018
_refine_ls_goodness_of_fit_ref     1.055
_refine_ls_restrained_S_all     1.055
_refine_ls_number_reflns     3810
_refine_ls_number_parameters     280
_refine_ls_number_restraints     0
_refine_ls_hydrogen_treatment     constr
_refine_ls_weighting_scheme     calc
_refine_ls_weighting_details
         'calc w=1/[\s^2^(Fo^2^)+(0.0490P)^2^+0.2862P] where P=(Fo^2^+2Fc^2^)/3'
_atom_sites_solution_hydrogens     geom
_atom_sites_solution_primary     direct
_atom_sites_solution_secondary     difmap
_refine_ls_shift/su_max     0.000
_refine_ls_shift/su_mean     0.000
_refine_diff_density_max     0.203
_refine_diff_density_min     -0.297
_refine_ls_extinction_method     none
_refine_ls_extinction_coef     ?
loop_
    _atom_type_symbol
    _atom_type_description
    _atom_type_scat_dispersion_real
    _atom_type_scat_dispersion_imag
    _atom_type_scat_source
    'C' 'C' 0.0033 0.0016
                         'International Tables Vol C Tables 4.2.6.8 and 6.1.1.4'
    'H' 'H' 0.0000 0.0000
                         'International Tables Vol C Tables 4.2.6.8 and 6.1.1.4'
    'N' 'N' 0.0061 0.0033
                         'International Tables Vol C Tables 4.2.6.8 and 6.1.1.4'
    'Cl' 'Cl' 0.1484 0.1585
                         'International Tables Vol C Tables 4.2.6.8 and 6.1.1.4'
_computing_data_collection     'CAD-4 Software (Enraf--Nonius, 1989)'
_computing_cell_refinement     'CAD-4 Software (Enraf--Nonius, 1989)'
_computing_data_reduction     'NRCVAX (Gabe <i>et al.</i>,  1989)'
_computing_structure_solution     'SHELXS97 (Sheldrick, 2008)'
_computing_structure_refinement     'SHELXL97 (Sheldrick, 2008)'
_computing_molecular_graphics     'SHELXTL (Sheldrick, 2008)'
_computing_publication_material     'WinGX (Farrugia, 1999)'
loop_
    _atom_site_type_symbol
    _atom_site_label
    _atom_site_fract_x
    _atom_site_fract_y
    _atom_site_fract_z
    _atom_site_U_iso_or_equiv
    _atom_site_adp_type
    _atom_site_calc_flag
    _atom_site_refinement_flags
    _atom_site_occupancy
    _atom_site_disorder_assembly
    _atom_site_disorder_group
    Cl Cl1 0.76136(6) -0.12681(6) -0.49616(5) 0.06911(19) Uani d . 1 . .
    Cl Cl2 -0.44155(6) 0.60618(5) 0.38242(6) 0.0742(2) Uani d . 1 . .
    N N1 0.17509(14) -0.06763(13) 0.09541(12) 0.0368(3) Uani d . 1 . .
    C C1 0.45331(19) -0.14359(18) -0.27005(16) 0.0451(4) Uani d . 1 . .
    H H1B 0.3983 -0.1989 -0.2522 0.054 Uiso calc R 1 . .
    C C2 0.5506(2) -0.17024(19) -0.36113(17) 0.0489(4) Uani d . 1 . .
    H H2A 0.5600 -0.2415 -0.4049 0.059 Uiso calc R 1 . .
    C C3 0.63328(18) -0.09032(19) -0.38617(16) 0.0458(4) Uani d . 1 . .
    C C4 0.61789(19) 0.0167(2) -0.32375(17) 0.0499(5) Uani d . 1 . .
    H H4A 0.6740 0.0710 -0.3420 0.060 Uiso calc R 1 . .
    C C5 0.51923(19) 0.04352(18) -0.23411(16) 0.0451(4) Uani d . 1 . .
    H H5A 0.5089 0.1167 -0.1928 0.054 Uiso calc R 1 . .
    C C6 0.43443(17) -0.03640(16) -0.20368(15) 0.0374(4) Uani d . 1 . .
    C C7 0.33130(17) -0.02208(16) -0.10601(15) 0.0379(4) Uani d . 1 . .
    H H7A 0.2986 -0.0948 -0.0881 0.045 Uiso calc R 1 . .
    C C8 0.27524(16) 0.07649(16) -0.03750(15) 0.0350(4) Uani d . 1 . .
    C C9 0.30828(19) 0.20661(17) -0.04971(16) 0.0416(4) Uani d . 1 . .
    H H9A 0.2820 0.2535 -0.1333 0.050 Uiso calc R 1 . .
    H H9B 0.4088 0.1863 -0.0380 0.050 Uiso calc R 1 . .
    C C10 0.23390(19) 0.29860(17) 0.04218(17) 0.0441(4) Uani d . 1 . .
    H H10A 0.2800 0.2652 0.1235 0.053 Uiso calc R 1 . .
    H H10B 0.2405 0.3873 0.0166 0.053 Uiso calc R 1 . .
    C C11 0.08054(18) 0.30767(16) 0.05054(16) 0.0424(4) Uani d . 1 . .
    H H11A 0.0344 0.3694 0.1073 0.051 Uiso calc R 1 . .
    H H11B 0.0336 0.3405 -0.0305 0.051 Uiso calc R 1 . .
    C C12 0.07233(17) 0.17042(16) 0.09631(14) 0.0355(4) Uani d . 1 . .
    C C13 0.17015(16) 0.05872(16) 0.05496(14) 0.0345(4) Uani d . 1 . .
    C C14 0.08518(17) -0.08920(16) 0.18078(15) 0.0369(4) Uani d . 1 . .
    C C15 0.09818(18) -0.23138(16) 0.22446(15) 0.0386(4) Uani d . 1 . .
    C C16 0.2229(2) -0.33247(17) 0.21094(17) 0.0473(4) Uani d . 1 . .
    H H16A 0.2978 -0.3108 0.1735 0.057 Uiso calc R 1 . .
    C C17 0.2370(2) -0.46471(19) 0.25232(19) 0.0578(5) Uani d . 1 . .
    H H17A 0.3211 -0.5313 0.2426 0.069 Uiso calc R 1 . .
    C C18 0.1272(3) -0.4986(2) 0.30786(19) 0.0610(6) Uani d . 1 . .
    H H18A 0.1370 -0.5877 0.3361 0.073 Uiso calc R 1 . .
    C C19 0.0030(2) -0.3998(2) 0.32122(18) 0.0578(5) Uani d . 1 . .
    H H19A -0.0716 -0.4223 0.3585 0.069 Uiso calc R 1 . .
    C C20 -0.0120(2) -0.26712(18) 0.27962(16) 0.0469(4) Uani d . 1 . .
    H H20A -0.0968 -0.2011 0.2887 0.056 Uiso calc R 1 . .
    C C21 -0.01285(18) 0.01573(17) 0.22810(15) 0.0399(4) Uani d . 1 . .
    H H21A -0.0728 -0.0021 0.2887 0.048 Uiso calc R 1 . .
    C C22 -0.02151(17) 0.14700(16) 0.18517(15) 0.0369(4) Uani d . 1 . .
    C C23 -0.12942(17) 0.25829(16) 0.23450(15) 0.0380(4) Uani d . 1 . .
    C C24 -0.13747(19) 0.26296(18) 0.36124(16) 0.0460(4) Uani d . 1 . .
    H H24A -0.0763 0.1944 0.4158 0.055 Uiso calc R 1 . .
    C C25 -0.2349(2) 0.3679(2) 0.40779(18) 0.0513(5) Uani d . 1 . .
    H H25A -0.2389 0.3706 0.4929 0.062 Uiso calc R 1 . .
    C C26 -0.32574(19) 0.46814(18) 0.32692(18) 0.0467(4) Uani d . 1 . .
    C C27 -0.32402(19) 0.46397(18) 0.20151(17) 0.0472(4) Uani d . 1 . .
    H H27A -0.3884 0.5307 0.1478 0.057 Uiso calc R 1 . .
    C C28 -0.22516(19) 0.35909(18) 0.15609(16) 0.0444(4) Uani d . 1 . .
    H H28A -0.2230 0.3563 0.0710 0.053 Uiso calc R 1 . .
loop_
    _atom_site_aniso_label
    _atom_site_aniso_U_11
    _atom_site_aniso_U_22
    _atom_site_aniso_U_33
    _atom_site_aniso_U_12
    _atom_site_aniso_U_13
    _atom_site_aniso_U_23
    Cl1 0.0586(3) 0.0873(4) 0.0505(3) -0.0087(3) 0.0250(2) -0.0108(3)
    Cl2 0.0743(4) 0.0533(3) 0.0875(4) -0.0030(3) 0.0244(3) -0.0288(3)
    N1 0.0408(8) 0.0361(7) 0.0351(7) -0.0139(6) 0.0084(6) -0.0076(6)
    C1 0.0467(10) 0.0434(10) 0.0459(10) -0.0140(8) 0.0093(8) -0.0106(8)
    C2 0.0527(11) 0.0490(11) 0.0418(10) -0.0086(9) 0.0090(8) -0.0146(8)
    C3 0.0396(9) 0.0550(11) 0.0329(9) -0.0034(8) 0.0076(7) -0.0024(8)
    C4 0.0466(10) 0.0575(11) 0.0476(10) -0.0201(9) 0.0113(8) -0.0067(9)
    C5 0.0487(10) 0.0481(10) 0.0433(10) -0.0199(8) 0.0123(8) -0.0129(8)
    C6 0.0365(9) 0.0383(9) 0.0341(8) -0.0079(7) 0.0044(7) -0.0047(7)
    C7 0.0384(9) 0.0370(9) 0.0394(9) -0.0139(7) 0.0063(7) -0.0058(7)
    C8 0.0359(8) 0.0346(8) 0.0340(8) -0.0112(7) 0.0044(7) -0.0043(7)
    C9 0.0459(10) 0.0403(9) 0.0420(9) -0.0179(8) 0.0111(8) -0.0083(7)
    C10 0.0540(11) 0.0386(9) 0.0459(10) -0.0221(8) 0.0124(8) -0.0107(8)
    C11 0.0495(10) 0.0340(9) 0.0435(10) -0.0126(8) 0.0118(8) -0.0075(7)
    C12 0.0390(9) 0.0358(8) 0.0335(8) -0.0138(7) 0.0046(7) -0.0068(7)
    C13 0.0375(8) 0.0347(8) 0.0324(8) -0.0128(7) 0.0042(7) -0.0061(7)
    C14 0.0412(9) 0.0366(9) 0.0341(8) -0.0140(7) 0.0048(7) -0.0060(7)
    C15 0.0501(10) 0.0369(9) 0.0318(8) -0.0172(8) 0.0051(7) -0.0079(7)
    C16 0.0546(11) 0.0410(10) 0.0474(10) -0.0159(9) 0.0080(8) -0.0092(8)
    C17 0.0697(13) 0.0384(10) 0.0611(12) -0.0105(10) 0.0032(10) -0.0101(9)
    C18 0.0920(16) 0.0391(10) 0.0557(12) -0.0284(11) -0.0012(11) -0.0016(9)
    C19 0.0783(14) 0.0561(12) 0.0498(11) -0.0386(11) 0.0104(10) -0.0032(9)
    C20 0.0570(11) 0.0467(10) 0.0413(10) -0.0223(9) 0.0104(8) -0.0075(8)
    C21 0.0427(9) 0.0415(9) 0.0376(9) -0.0163(8) 0.0123(7) -0.0071(7)
    C22 0.0380(9) 0.0380(9) 0.0351(9) -0.0116(7) 0.0053(7) -0.0081(7)
    C23 0.0385(9) 0.0375(9) 0.0413(9) -0.0156(7) 0.0098(7) -0.0089(7)
    C24 0.0453(10) 0.0474(10) 0.0414(10) -0.0088(8) 0.0056(8) -0.0087(8)
    C25 0.0536(11) 0.0579(12) 0.0438(10) -0.0153(9) 0.0106(9) -0.0192(9)
    C26 0.0459(10) 0.0398(10) 0.0579(11) -0.0161(8) 0.0174(9) -0.0149(8)
    C27 0.0452(10) 0.0391(10) 0.0522(11) -0.0094(8) 0.0067(8) 0.0004(8)
    C28 0.0490(10) 0.0446(10) 0.0387(9) -0.0144(8) 0.0093(8) -0.0049(8)
_geom_special_details
;
All esds (except the esd in the dihedral angle between two l.s. planes) are
estimated using the full covariance matrix. The cell esds are taken into
account individually in the estimation of esds in distances, angles and
torsion angles; correlations between esds in cell parameters are only used
when they are defined by crystal symmetry. An approximate (isotropic)
treatment of cell esds is used for estimating esds involving l.s. planes.
;
loop_
    _geom_bond_atom_site_label_1
    _geom_bond_atom_site_label_2
    _geom_bond_site_symmetry_2
    _geom_bond_distance
    _geom_bond_publ_flag
    Cl1 C3 . 1.7366(17) ?
    Cl2 C26 . 1.7367(17) ?
    N1 C14 . 1.337(2) ?
    N1 C13 . 1.342(2) ?
    C1 C2 . 1.378(2) ?
    C1 C6 . 1.395(2) ?
    C1 H1B . 0.9300 ?
    C2 C3 . 1.368(3) ?
    C2 H2A . 0.9300 ?
    C3 C4 . 1.373(3) ?
    C4 C5 . 1.375(2) ?
    C4 H4A . 0.9300 ?
    C5 C6 . 1.393(2) ?
    C5 H5A . 0.9300 ?
    C6 C7 . 1.465(2) ?
    C7 C8 . 1.343(2) ?
    C7 H7A . 0.9300 ?
    C8 C13 . 1.489(2) ?
    C8 C9 . 1.513(2) ?
    C9 C10 . 1.518(2) ?
    C9 H9A . 0.9700 ?
    C9 H9B . 0.9700 ?
    C10 C11 . 1.517(2) ?
    C10 H10A . 0.9700 ?
    C10 H10B . 0.9700 ?
    C11 C12 . 1.505(2) ?
    C11 H11A . 0.9700 ?
    C11 H11B . 0.9700 ?
    C12 C22 . 1.397(2) ?
    C12 C13 . 1.405(2) ?
    C14 C21 . 1.389(2) ?
    C14 C15 . 1.487(2) ?
    C15 C20 . 1.387(2) ?
    C15 C16 . 1.389(2) ?
    C16 C17 . 1.380(3) ?
    C16 H16A . 0.9300 ?
    C17 C18 . 1.376(3) ?
    C17 H17A . 0.9300 ?
    C18 C19 . 1.373(3) ?
    C18 H18A . 0.9300 ?
    C19 C20 . 1.383(3) ?
    C19 H19A . 0.9300 ?
    C20 H20A . 0.9300 ?
    C21 C22 . 1.386(2) ?
    C21 H21A . 0.9300 ?
    C22 C23 . 1.487(2) ?
    C23 C28 . 1.382(2) ?
    C23 C24 . 1.387(2) ?
    C24 C25 . 1.382(2) ?
    C24 H24A . 0.9300 ?
    C25 C26 . 1.372(3) ?
    C25 H25A . 0.9300 ?
    C26 C27 . 1.371(3) ?
    C27 C28 . 1.382(2) ?
    C27 H27A . 0.9300 ?
    C28 H28A . 0.9300 ?
loop_
    _geom_angle_atom_site_label_1
    _geom_angle_atom_site_label_2
    _geom_angle_atom_site_label_3
    _geom_angle_site_symmetry_1
    _geom_angle_site_symmetry_3
    _geom_angle
    _geom_angle_publ_flag
    C14 N1 C13 . . 118.91(14) ?
    C2 C1 C6 . . 122.23(17) ?
    C2 C1 H1B . . 118.9 ?
    C6 C1 H1B . . 118.9 ?
    C3 C2 C1 . . 119.02(17) ?
    C3 C2 H2A . . 120.5 ?
    C1 C2 H2A . . 120.5 ?
    C2 C3 C4 . . 120.79(16) ?
    C2 C3 Cl1 . . 119.54(14) ?
    C4 C3 Cl1 . . 119.66(15) ?
    C3 C4 C5 . . 119.74(18) ?
    C3 C4 H4A . . 120.1 ?
    C5 C4 H4A . . 120.1 ?
    C4 C5 C6 . . 121.59(17) ?
    C4 C5 H5A . . 119.2 ?
    C6 C5 H5A . . 119.2 ?
    C5 C6 C1 . . 116.61(15) ?
    C5 C6 C7 . . 126.52(15) ?
    C1 C6 C7 . . 116.83(15) ?
    C8 C7 C6 . . 131.97(16) ?
    C8 C7 H7A . . 114.0 ?
    C6 C7 H7A . . 114.0 ?
    C7 C8 C13 . . 117.97(14) ?
    C7 C8 C9 . . 124.69(14) ?
    C13 C8 C9 . . 117.31(13) ?
    C8 C9 C10 . . 113.80(13) ?
    C8 C9 H9A . . 108.8 ?
    C10 C9 H9A . . 108.8 ?
    C8 C9 H9B . . 108.8 ?
    C10 C9 H9B . . 108.8 ?
    H9A C9 H9B . . 107.7 ?
    C11 C10 C9 . . 111.40(14) ?
    C11 C10 H10A . . 109.3 ?
    C9 C10 H10A . . 109.3 ?
    C11 C10 H10B . . 109.3 ?
    C9 C10 H10B . . 109.3 ?
    H10A C10 H10B . . 108.0 ?
    C12 C11 C10 . . 108.64(14) ?
    C12 C11 H11A . . 110.0 ?
    C10 C11 H11A . . 110.0 ?
    C12 C11 H11B . . 110.0 ?
    C10 C11 H11B . . 110.0 ?
    H11A C11 H11B . . 108.3 ?
    C22 C12 C13 . . 117.77(14) ?
    C22 C12 C11 . . 123.25(14) ?
    C13 C12 C11 . . 118.81(14) ?
    N1 C13 C12 . . 122.92(14) ?
    N1 C13 C8 . . 116.56(13) ?
    C12 C13 C8 . . 120.52(14) ?
    N1 C14 C21 . . 121.64(15) ?
    N1 C14 C15 . . 116.46(14) ?
    C21 C14 C15 . . 121.88(14) ?
    C20 C15 C16 . . 118.21(16) ?
    C20 C15 C14 . . 121.62(16) ?
    C16 C15 C14 . . 120.16(15) ?
    C17 C16 C15 . . 120.80(18) ?
    C17 C16 H16A . . 119.6 ?
    C15 C16 H16A . . 119.6 ?
    C18 C17 C16 . . 120.35(19) ?
    C18 C17 H17A . . 119.8 ?
    C16 C17 H17A . . 119.8 ?
    C19 C18 C17 . . 119.53(18) ?
    C19 C18 H18A . . 120.2 ?
    C17 C18 H18A . . 120.2 ?
    C18 C19 C20 . . 120.41(19) ?
    C18 C19 H19A . . 119.8 ?
    C20 C19 H19A . . 119.8 ?
    C19 C20 C15 . . 120.70(19) ?
    C19 C20 H20A . . 119.7 ?
    C15 C20 H20A . . 119.7 ?
    C22 C21 C14 . . 120.16(15) ?
    C22 C21 H21A . . 119.9 ?
    C14 C21 H21A . . 119.9 ?
    C21 C22 C12 . . 118.56(15) ?
    C21 C22 C23 . . 119.49(14) ?
    C12 C22 C23 . . 121.95(14) ?
    C28 C23 C24 . . 118.10(16) ?
    C28 C23 C22 . . 121.24(15) ?
    C24 C23 C22 . . 120.66(16) ?
    C25 C24 C23 . . 121.08(17) ?
    C25 C24 H24A . . 119.5 ?
    C23 C24 H24A . . 119.5 ?
    C26 C25 C24 . . 119.17(17) ?
    C26 C25 H25A . . 120.4 ?
    C24 C25 H25A . . 120.4 ?
    C27 C26 C25 . . 121.19(17) ?
    C27 C26 Cl2 . . 118.83(15) ?
    C25 C26 Cl2 . . 119.95(15) ?
    C26 C27 C28 . . 119.02(17) ?
    C26 C27 H27A . . 120.5 ?
    C28 C27 H27A . . 120.5 ?
    C23 C28 C27 . . 121.37(16) ?
    C23 C28 H28A . . 119.3 ?
    C27 C28 H28A . . 119.3 ?
loop_
    _geom_hbond_atom_site_label_D
    _geom_hbond_atom_site_label_H
    _geom_hbond_atom_site_label_A
    _geom_hbond_site_symmetry_A
    _geom_hbond_distance_DH
    _geom_hbond_distance_HA
    _geom_hbond_distance_DA
    _geom_hbond_angle_DHA
    _geom_hbond_publ_flag
    C7 H7A N1 ? 0.93 2.34 2.760(2) 107 n
    C20 H20A Cl1 1_456 0.93 2.80 3.476(2) 130 y
