# Supplementary material for: 8-(4-Chloro­benzyl­idene)-4-(4-chloro­phen­yl)-2-phenyl-5,6,7,8-tetra­hydro­quinoline
Source: Acta Crystallogr Sect E Struct Rep Online. 2010 May 22;66(Pt 6):o1423. doi: 10.1107/S1600536810017769 (PMC2979525; doi:10.1107/S1600536810017769)
Supplement: Supplementary file 2 [file e-66-o1423-Isup2.hkl]

# 
# h,k,l, Fc-squared, Fo-squared, sigma(Fo-squared) and status flag 
# 
data_I
_shelx_title ' B in               P-1' 
_shelx_refln_list_code          4 
_shelx_F_calc_maximum      185.12 
_exptl_crystal_F_000       460.00 
_reflns_d_resolution_high  0.8410 
 
loop_ 
 _symmetry_equiv_pos_as_xyz 
 'x, y, z' 
 '-x, -y, -z' 
 
_cell_length_a    10.0583 
_cell_length_b    10.6483 
_cell_length_c    10.8792 
_cell_angle_alpha  82.028 
_cell_angle_beta   89.345 
_cell_angle_gamma  71.335 
 
_shelx_F_squared_multiplier     1.000 
 
loop_ 
 _refln_index_h 
 _refln_index_k 
 _refln_index_l 
 _refln_F_squared_calc 
 _refln_F_squared_meas 
 _refln_F_squared_sigma 
 _refln_observed_status 
   1   0   0      284.48      279.91      4.17 o 
   2   0   0      220.65      250.04      3.75 o 
   3   0   0       19.15       19.16      0.81 o 
   4   0   0      968.04      972.90     10.18 o 
   5   0   0       46.95       46.99      1.10 o 
   6   0   0      207.30      192.80      2.68 o 
   7   0   0        8.02        7.07      0.65 o 
   8   0   0        3.10        3.23      0.60 o 
   9   0   0      351.07      371.56      6.07 o 
  10   0   0       40.35       53.82      2.32 o 
  11   0   0        0.53        1.83      1.43 o 
 -10   1   0       16.33       10.87      1.83 o 
  -9   1   0      115.55      112.01      3.22 o 
  -8   1   0       11.80       11.40      1.17 o 
  -7   1   0        7.45        6.13      0.63 o 
  -6   1   0       25.83       21.53      0.90 o 
  -5   1   0      703.11      674.43      7.31 o 
  -4   1   0        1.88        2.45      0.31 o 
  -3   1   0        3.08        2.51      0.31 o 
  -2   1   0      458.03      442.59      4.96 o 
  -1   1   0        1.88        1.53      0.27 o 
   0   1   0     2020.02     1978.64     26.82 o 
   2   1   0     3185.68     3125.85     42.13 o 
   3   1   0       11.19        8.85      0.60 o 
   4   1   0       34.91       39.10      0.86 o 
   5   1   0      533.33      513.10      4.98 o 
   6   1   0       13.73       13.17      0.69 o 
   7   1   0       11.44       10.47      0.71 o 
   8   1   0        8.31        8.99      0.76 o 
   9   1   0       59.04       59.77      2.15 o 
  10   1   0       18.31       25.62      2.37 o 
  11   1   0      144.67      145.38      5.54 o 
 -10   2   0        0.50        0.53      1.20 o 
  -9   2   0       13.13       12.38      1.87 o 
  -8   2   0       74.30       73.42      3.54 o 
  -7   2   0      238.94      244.12      6.40 o 
  -6   2   0      752.59      792.77     13.74 o 
  -5   2   0       33.87       43.37      2.20 o 
  -4   2   0       30.56       26.82      1.60 o 
  -3   2   0     2909.64     2748.56     37.30 o 
  -2   2   0        0.22        1.10      0.37 o 
  -1   2   0       16.61       11.08      0.73 o 
   0   2   0      975.92     1012.91     13.94 o 
   1   2   0    11130.55    10010.12    424.59 o 
   2   2   0      187.27      177.10      3.14 o 
   3   2   0    10101.82     9460.54     73.30 o 
   4   2   0      233.57      229.60      2.49 o 
   5   2   0      114.64      127.92      1.82 o 
   6   2   0        4.03        5.80      0.98 o 
   7   2   0      366.04      355.42      4.09 o 
   8   2   0        0.01       -0.01      0.39 o 
   9   2   0       73.37       67.81      2.25 o 
  10   2   0       16.01       23.62      2.24 o 
  11   2   0       25.89       27.09      2.60 o 
 -10   3   0        0.60        0.80      1.37 o 
  -9   3   0       25.55       30.42      2.64 o 
  -8   3   0       16.90       16.05      1.97 o 
  -7   3   0       76.44       78.69      3.64 o 
  -6   3   0       39.52       39.96      2.47 o 
  -5   3   0      237.77      252.29      6.20 o 
  -4   3   0      193.22      185.61      4.80 o 
  -3   3   0        3.92        5.40      0.87 o 
  -2   3   0      103.72       91.27      2.70 o 
  -1   3   0        8.98       11.98      0.87 o 
   0   3   0       97.67      101.21      2.34 o 
   1   3   0        0.29        0.20      0.17 o 
   2   3   0       28.83       43.88      0.65 o 
   3   3   0      566.03      567.53      9.14 o 
   4   3   0      850.78      811.03      7.00 o 
   5   3   0      717.33      825.31     10.47 o 
   6   3   0      232.33      238.88      2.89 o 
   7   3   0      205.61      209.16      2.83 o 
   8   3   0        2.39        1.51      0.65 o 
   9   3   0       64.07       64.45      2.18 o 
  10   3   0       13.34       11.39      1.24 o 
  11   3   0        4.95        4.14      1.53 o 
  -9   4   0        0.19        0.03      1.10 o 
  -8   4   0       17.20       16.75      2.17 o 
  -7   4   0        1.06        0.97      0.97 o 
  -6   4   0      579.53      594.92     11.88 o 
  -5   4   0      445.79      442.97      9.34 o 
  -4   4   0      188.01      192.78      5.20 o 
  -3   4   0        2.23        6.10      0.97 o 
  -2   4   0       41.22       44.50      2.00 o 
  -1   4   0      126.17      118.22      3.17 o 
   0   4   0      167.23      155.39      3.44 o 
   1   4   0      608.40      562.84      6.36 o 
   2   4   0        0.24        0.63      0.20 o 
   3   4   0     1525.56     1582.33     15.89 o 
   4   4   0     4459.46     4636.54     63.45 o 
   5   4   0      241.90      219.73      2.45 o 
   6   4   0      362.24      336.49      6.72 o 
   7   4   0      235.81      244.19      4.16 o 
   8   4   0        1.30        4.41      3.82 o 
   9   4   0       52.58       56.92      2.10 o 
  10   4   0       65.37       61.90      2.33 o 
  11   4   0       16.96       13.01      1.90 o 
  -8   5   0        5.51        8.71      1.93 o 
  -7   5   0       81.18       79.39      4.14 o 
  -6   5   0       69.41       73.82      3.70 o 
  -5   5   0       24.20       25.49      2.20 o 
  -4   5   0        3.05        5.07      1.17 o 
  -3   5   0       85.65       86.43      3.27 o 
  -2   5   0      953.88      935.05     14.98 o 
  -1   5   0     1741.51     1701.67     24.35 o 
   0   5   0        7.15        6.77      0.80 o 
   1   5   0        3.76        3.48      0.46 o 
   2   5   0     2036.49     2177.74     21.42 o 
   3   5   0     1151.76     1302.09     13.16 o 
   4   5   0       35.80       37.70      1.90 o 
   5   5   0        6.28        5.00      0.90 o 
   6   5   0       69.22       74.85      2.09 o 
   7   5   0      105.51      104.05      2.62 o 
   8   5   0      309.23      310.09     10.04 o 
   9   5   0        8.76       11.60      1.20 o 
  10   5   0       22.65       25.31      1.65 o 
  11   5   0       11.45        9.92      1.34 o 
  -8   6   0        7.47        8.41      2.03 o 
  -7   6   0        9.27        8.51      1.90 o 
  -6   6   0      141.46      142.04      5.40 o 
  -5   6   0       11.11        7.24      1.50 o 
  -4   6   0       79.15       79.56      3.64 o 
  -3   6   0      356.64      351.17      7.97 o 
  -2   6   0      117.18      110.62      3.77 o 
  -1   6   0       70.72       64.92      2.60 o 
   0   6   0        6.68        7.17      0.93 o 
   1   6   0       31.12       19.85      2.19 o 
   2   6   0       84.94       90.74      1.95 o 
   3   6   0       13.53        5.71      0.82 o 
   4   6   0       26.72       24.62      1.67 o 
   5   6   0      244.16      245.95      5.84 o 
   6   6   0      156.79      157.85      4.40 o 
   7   6   0      867.31      848.65     11.71 o 
   8   6   0      106.87       96.98      2.77 o 
   9   6   0      127.98      123.39      3.27 o 
  10   6   0        3.34        2.93      1.02 o 
  11   6   0       38.56       41.18      2.18 o 
  -7   7   0        7.85        7.01      1.97 o 
  -6   7   0        2.73        3.10      1.47 o 
  -5   7   0        8.51        7.91      1.63 o 
  -4   7   0      204.50      194.42      6.14 o 
  -3   7   0      113.78      112.19      4.34 o 
  -2   7   0     1400.27     1438.06     22.55 o 
  -1   7   0      134.13      142.54      4.34 o 
   0   7   0        1.14        0.94      1.38 o 
   1   7   0      208.35      200.76      3.62 o 
   2   7   0      188.56      171.49      3.47 o 
   3   7   0       15.60       16.41      0.87 o 
   4   7   0        0.17        1.30      0.83 o 
   5   7   0      320.64      300.83      6.97 o 
   6   7   0        3.11        3.14      1.03 o 
   7   7   0      147.93      132.63      3.25 o 
   8   7   0       21.95       29.52      1.71 o 
   9   7   0      136.16      151.23      3.78 o 
  10   7   0       11.10       10.71      1.38 o 
  11   7   0        1.74        1.03      1.43 o 
  -6   8   0        3.36        4.94      1.77 o 
  -5   8   0      102.84      110.08      5.00 o 
  -4   8   0        0.06        0.87      1.07 o 
  -3   8   0        0.14        0.07      0.83 o 
  -2   8   0       80.48       83.56      3.70 o 
  -1   8   0       84.56       93.27      3.77 o 
   0   8   0       83.61       84.92      2.54 o 
   1   8   0       76.87       79.03      2.33 o 
   2   8   0       10.71       13.33      0.98 o 
   3   8   0       17.02       21.18      2.03 o 
   4   8   0       38.47       43.70      2.67 o 
   5   8   0       20.70       23.85      1.97 o 
   6   8   0       22.85       22.05      2.00 o 
   7   8   0      136.67      142.48      4.77 o 
   8   8   0      586.82      566.07      8.40 o 
   9   8   0      336.49      323.29      5.97 o 
  10   8   0        8.04        7.87      1.27 o 
  11   8   0        2.14       -1.03      1.37 o 
  -5   9   0       12.02       16.78      2.44 o 
  -4   9   0        1.27        1.03      1.20 o 
  -3   9   0       20.12       18.88      2.20 o 
  -2   9   0       25.30       25.19      2.30 o 
  -1   9   0      186.28      183.27      4.28 o 
   0   9   0      148.26      153.54      3.73 o 
   1   9   0      405.97      388.71      6.24 o 
   2   9   0      432.96      410.88      9.91 o 
   3   9   0      293.79      328.25      8.44 o 
   4   9   0        5.30        2.44      1.20 o 
   5   9   0        0.20        0.80      1.00 o 
   6   9   0       87.25       82.70      3.80 o 
   7   9   0       74.02       68.95      3.54 o 
   8   9   0        4.45        1.33      1.28 o 
   9   9   0       28.61       25.00      2.74 o 
  10   9   0      103.91       98.96      6.27 o 
  -3  10   0       13.10       13.11      2.10 o 
  -2  10   0       73.17       91.77      4.34 o 
  -1  10   0        0.10        0.48      0.70 o 
   0  10   0        0.78        0.64      0.80 o 
   1  10   0       18.70       21.88      2.57 o 
   2  10   0        5.37        5.20      1.57 o 
   3  10   0      276.92      280.38      8.17 o 
   4  10   0       16.85       25.05      2.57 o 
   5  10   0       15.00       14.64      2.00 o 
   6  10   0       36.19       31.96      2.67 o 
   7  10   0        7.21        6.91      1.60 o 
   8  10   0        4.15        3.61      1.11 o 
   9  10   0        0.91        2.78      1.11 o 
  -2  11   0        0.53       -1.25      0.83 o 
  -1  11   0       15.12       13.30      1.57 o 
   0  11   0        0.62       -0.37      1.27 o 
   1  11   0        0.01       -0.03      1.17 o 
   2  11   0      114.98      107.28      5.30 o 
   3  11   0       40.24       32.79      3.14 o 
   4  11   0       27.71       24.75      2.74 o 
   5  11   0       17.38       13.81      2.13 o 
   6  11   0        3.59        7.31      1.80 o 
   7  11   0        0.00       -1.03      1.13 o 
   8  11   0        8.12        8.41      1.87 o 
   1  12   0      100.67      133.60      6.34 o 
   2  12   0       13.88       17.68      2.67 o 
   3  12   0        0.07        0.10      1.37 o 
   4  12   0       75.15       75.46      4.54 o 
   5  12   0        0.26        0.27      1.40 o 
   6  12   0        2.31        1.27      1.47 o 
  -6 -12   1        9.66       17.28      2.54 o 
  -5 -12   1        0.52        0.73      1.43 o 
  -4 -12   1       31.54       33.99      3.30 o 
  -3 -12   1        5.32        3.54      1.87 o 
  -2 -12   1        5.44        4.17      1.87 o 
  -1 -12   1       46.40       51.27      4.10 o 
  -8 -11   1        0.01        1.13      1.33 o 
  -7 -11   1        0.49        1.33      1.33 o 
  -6 -11   1        2.33        1.83      1.40 o 
  -5 -11   1       23.06       23.12      2.57 o 
  -4 -11   1        0.02        1.70      1.53 o 
  -3 -11   1       83.90       97.07      5.04 o 
  -2 -11   1      134.36      147.58      6.24 o 
  -1 -11   1        4.29        1.23      1.47 o 
   0 -11   1        0.58       -0.60      1.17 o 
   1 -11   1        8.57        7.41      2.17 o 
  -9 -10   1       33.68       32.47      3.64 o 
  -8 -10   1        0.72        0.40      1.13 o 
  -7 -10   1        6.00        9.47      1.80 o 
  -6 -10   1        5.09        6.00      1.63 o 
  -5 -10   1        0.83       -0.63      1.10 o 
  -4 -10   1      195.01      190.95      6.57 o 
  -3 -10   1        6.86       -0.53      1.13 o 
  -2 -10   1       24.69       19.58      2.47 o 
  -1 -10   1      131.16      128.40      5.50 o 
   0 -10   1       17.41       17.15      1.67 o 
   1 -10   1       18.52       18.16      1.78 o 
   2 -10   1        8.80        9.52      1.42 o 
   3 -10   1       28.37       29.56      2.17 o 
 -10  -9   1       26.84       32.57      2.10 o 
  -9  -9   1      206.47      203.75      4.79 o 
  -8  -9   1       66.31       65.88      3.57 o 
  -7  -9   1       18.56       16.31      2.03 o 
  -6  -9   1       43.67       42.00      2.87 o 
  -5  -9   1       70.25       68.02      3.57 o 
  -4  -9   1        3.32        0.20      0.97 o 
  -3  -9   1        1.73       -0.10      1.03 o 
  -2  -9   1       54.13       48.10      3.27 o 
  -1  -9   1       21.55       21.00      1.45 o 
   0  -9   1      167.22      175.83      4.03 o 
   1  -9   1      149.06      150.83      6.15 o 
   2  -9   1       51.55       45.61      2.22 o 
   3  -9   1       15.46       15.04      2.03 o 
   4  -9   1        0.56       -0.40      1.03 o 
 -11  -8   1        2.45        3.75      1.24 o 
 -10  -8   1        4.91        7.59      1.28 o 
  -9  -8   1        0.03        0.29      1.05 o 
  -8  -8   1        7.80        7.89      1.18 o 
  -7  -8   1        1.76       -0.13      0.87 o 
  -6  -8   1      136.66      122.89      4.50 o 
  -5  -8   1       84.31       83.83      3.64 o 
  -4  -8   1        1.62        1.80      1.03 o 
  -3  -8   1        0.53        1.33      0.97 o 
  -2  -8   1       31.13       27.42      1.50 o 
  -1  -8   1        0.33       -0.21      0.47 o 
   0  -8   1      276.90      279.93      7.32 o 
   1  -8   1      177.52      165.31      3.83 o 
   2  -8   1      306.85      306.53      7.61 o 
   3  -8   1        6.87        6.00      1.43 o 
   4  -8   1       29.51       26.39      2.50 o 
   5  -8   1        1.57       -0.17      1.03 o 
   6  -8   1       15.45       15.28      2.37 o 
 -11  -7   1       12.53       11.60      1.51 o 
 -10  -7   1        2.80        1.57      0.97 o 
  -9  -7   1      123.77      124.59      3.45 o 
  -8  -7   1       56.62       54.46      3.10 o 
  -7  -7   1        1.11        1.37      1.07 o 
  -6  -7   1        3.99        6.64      1.23 o 
  -5  -7   1       88.46       81.66      3.40 o 
  -4  -7   1        1.97        3.80      1.03 o 
  -3  -7   1        0.15        1.20      0.80 o 
  -2  -7   1      288.03      285.96      4.36 o 
  -1  -7   1      248.15      246.15      4.97 o 
   0  -7   1        9.04        5.48      0.75 o 
   1  -7   1      133.45      125.23      4.04 o 
   2  -7   1      897.64      871.77     15.11 o 
   3  -7   1      703.19      731.12     13.68 o 
   4  -7   1       17.50       16.55      1.97 o 
   5  -7   1        5.35        7.04      1.63 o 
   6  -7   1        0.37        1.20      1.30 o 
   7  -7   1        3.65        4.54      1.77 o 
 -11  -6   1       17.83       17.76      1.66 o 
 -10  -6   1        0.06        0.40      0.90 o 
  -9  -6   1       37.21       36.11      1.92 o 
  -8  -6   1        1.06        1.22      0.78 o 
  -7  -6   1       54.60       56.55      2.09 o 
  -6  -6   1      470.53      425.52      8.71 o 
  -5  -6   1      222.68      219.37      5.64 o 
  -4  -6   1       72.17       81.56      3.14 o 
  -3  -6   1      826.30      876.88      9.51 o 
  -2  -6   1       14.10       21.44      0.94 o 
  -1  -6   1       27.60       31.92      1.24 o 
   0  -6   1       57.51       60.42      2.02 o 
   1  -6   1      116.11      110.52      3.50 o 
   2  -6   1       11.00       10.14      1.27 o 
   3  -6   1      113.72      110.28      4.00 o 
   4  -6   1      212.69      211.09      6.14 o 
   5  -6   1       31.40       31.36      2.44 o 
   6  -6   1       11.56       12.81      2.00 o 
   7  -6   1       15.16       15.04      2.27 o 
 -11  -5   1       81.60       87.03      4.27 o 
 -10  -5   1       52.25       50.74      2.24 o 
  -9  -5   1        2.36        2.39      0.85 o 
  -8  -5   1        2.73        4.21      1.30 o 
  -7  -5   1       52.42       48.54      1.85 o 
  -6  -5   1      331.17      335.66      7.17 o 
  -5  -5   1      649.51      587.78     10.54 o 
  -4  -5   1       44.26       57.51      2.44 o 
  -3  -5   1      972.03     1091.19     11.26 o 
  -2  -5   1      853.73      857.40     19.35 o 
  -1  -5   1     1212.48     1323.13     28.17 o 
   0  -5   1      518.30      562.86      8.97 o 
   1  -5   1      491.46      452.65      8.24 o 
   2  -5   1      519.25      503.52      9.31 o 
   3  -5   1       25.54       28.86      1.90 o 
   4  -5   1      651.45      613.20     11.68 o 
   5  -5   1       44.74       42.73      2.67 o 
   6  -5   1       66.44       69.82      3.60 o 
   7  -5   1        2.38        0.70      1.07 o 
   8  -5   1        1.48       -0.70      1.20 o 
 -11  -4   1        0.50       -0.60      1.17 o 
 -10  -4   1      106.63      109.70      3.07 o 
  -9  -4   1       97.92      107.13      7.52 o 
  -8  -4   1        1.51        1.84      0.70 o 
  -7  -4   1       17.33       15.99      1.11 o 
  -6  -4   1      202.50      198.82      3.54 o 
  -5  -4   1      382.64      358.27      7.04 o 
  -4  -4   1       11.51        5.24      0.83 o 
  -3  -4   1        3.55        3.74      0.70 o 
  -2  -4   1      683.36      704.79      7.55 o 
  -1  -4   1      434.27      452.46      5.35 o 
   0  -4   1      575.13      522.60      8.37 o 
   1  -4   1      256.43      254.66      5.17 o 
   2  -4   1       29.51       26.75      1.57 o 
   3  -4   1       17.58       19.61      1.53 o 
   4  -4   1      261.68      230.94      5.80 o 
   5  -4   1       19.31       20.05      1.90 o 
   6  -4   1      231.37      225.84      6.44 o 
   7  -4   1       12.43       11.98      1.83 o 
   8  -4   1       27.85       24.69      2.47 o 
   9  -4   1       64.37       68.62      4.10 o 
 -11  -3   1        0.32        3.20      1.50 o 
 -10  -3   1        3.32        3.14      1.30 o 
  -9  -3   1      106.73      117.86      2.99 o 
  -8  -3   1       29.92       33.72      1.54 o 
  -7  -3   1       26.46       23.25      1.23 o 
  -6  -3   1       53.39       69.50      1.86 o 
  -5  -3   1       63.27       73.03      1.22 o 
  -4  -3   1      212.44      203.44      2.56 o 
  -3  -3   1      373.07      396.20      7.04 o 
  -2  -3   1     4131.99     3964.69     38.02 o 
  -1  -3   1     1480.64     1399.85     14.43 o 
   0  -3   1      284.74      284.60      4.82 o 
   1  -3   1      382.96      409.98      6.94 o 
   2  -3   1      218.64      188.44      4.24 o 
   4  -3   1      172.44      153.32      4.30 o 
   5  -3   1       19.19       16.68      1.57 o 
   6  -3   1        4.00        2.03      1.00 o 
   7  -3   1      122.59      115.69      4.47 o 
   8  -3   1       40.52       47.97      3.04 o 
   9  -3   1       19.81       15.81      2.17 o 
 -11  -2   1       75.74       65.08      3.67 o 
 -10  -2   1       58.05       61.31      3.37 o 
  -9  -2   1      505.23      492.38     10.34 o 
  -8  -2   1       30.41       29.77      1.15 o 
  -7  -2   1        0.10       -0.21      0.39 o 
  -6  -2   1      790.59      880.56      7.96 o 
  -5  -2   1      389.76      421.62      4.21 o 
  -4  -2   1        0.12        0.42      0.20 o 
  -3  -2   1     1043.18     1007.51     10.13 o 
  -2  -2   1     8464.92     8359.02     82.77 o 
  -1  -2   1      324.63      325.63      6.74 o 
   0  -2   1      548.20      518.67      5.63 o 
   1  -2   1     2657.81     2525.09     33.66 o 
   2  -2   1       38.11       26.89      1.30 o 
   3  -2   1      216.33      209.19      4.60 o 
   4  -2   1      296.58      329.18      6.64 o 
   5  -2   1      504.37      535.34      9.91 o 
   6  -2   1       51.01       36.79      2.27 o 
   7  -2   1      845.41      843.08     14.94 o 
   8  -2   1       10.03        9.11      1.63 o 
   9  -2   1       90.10       76.22      3.87 o 
  10  -2   1       20.31       23.62      2.50 o 
 -11  -1   1        0.69       -0.07      1.20 o 
 -10  -1   1       48.84       52.81      3.24 o 
  -9  -1   1        0.72        0.72      0.88 o 
  -8  -1   1      510.90      554.25      5.98 o 
  -7  -1   1      336.29      344.28      4.05 o 
  -6  -1   1      291.39      306.05      3.55 o 
  -5  -1   1       41.50       58.58      1.18 o 
  -4  -1   1     2730.85     2733.09     21.54 o 
  -3  -1   1        1.45        3.32      0.51 o 
  -2  -1   1     1123.21     1107.74     10.92 o 
  -1  -1   1      222.28      248.12      3.74 o 
   0  -1   1     2500.31     2521.19     33.46 o 
   1  -1   1      292.11      291.92      4.74 o 
   2  -1   1     2042.16     2034.99     27.49 o 
   3  -1   1      799.82      785.95      8.43 o 
   4  -1   1      133.81      116.02      2.17 o 
   5  -1   1       76.67       68.81      1.76 o 
   6  -1   1       98.45      105.15      2.40 o 
   7  -1   1      113.60      103.69      2.53 o 
   8  -1   1        0.40        1.17      0.97 o 
   9  -1   1        7.44        8.44      1.63 o 
  10  -1   1        4.22        4.14      1.47 o 
 -11   0   1       11.98       12.14      2.03 o 
 -10   0   1       56.99       57.24      3.44 o 
  -9   0   1      181.58      197.93      4.18 o 
  -8   0   1      377.00      366.14      5.76 o 
  -7   0   1      374.49      372.70      4.36 o 
  -6   0   1      810.06      794.22      9.49 o 
  -5   0   1      603.44      599.20      7.81 o 
  -4   0   1       62.85       49.58      1.00 o 
  -3   0   1       53.98       58.16      1.02 o 
  -2   0   1      567.16      580.69      4.25 o 
  -1   0   1     1968.64     1937.48     25.95 o 
   0   0   1       71.10       74.79      1.47 o 
   1   0   1     2545.26     2448.10     32.62 o 
   2   0   1     3429.57     3359.03     45.53 o 
   3   0   1      386.07      344.72      3.37 o 
   4   0   1       71.26       61.30      1.43 o 
   5   0   1       87.08       97.60      1.67 o 
   6   0   1        0.05        0.89      0.35 o 
   7   0   1      161.44      172.32      2.70 o 
   8   0   1       25.50       28.45      1.21 o 
   9   0   1       31.17       32.54      1.38 o 
  10   0   1      436.92      438.63     10.04 o 
 -10   1   1        9.67       10.86      1.47 o 
  -9   1   1       92.50       86.65      2.82 o 
  -8   1   1      267.20      275.83      5.01 o 
  -7   1   1      261.71      250.09      3.42 o 
  -6   1   1       54.40       52.12      1.29 o 
  -5   1   1      482.48      475.55      5.81 o 
  -4   1   1      455.46      497.06      4.80 o 
  -3   1   1      263.10      255.74      2.70 o 
  -2   1   1      520.85      496.77      4.47 o 
   0   1   1      775.60      781.26     10.87 o 
   2   1   1      890.09      853.00      9.21 o 
   3   1   1      143.49      131.01      3.43 o 
   4   1   1      421.43      428.53      4.14 o 
   5   1   1      142.19      144.30      3.15 o 
   6   1   1      197.26      197.58      2.68 o 
   7   1   1       85.09       87.83      1.80 o 
   8   1   1      135.69      133.20      3.67 o 
   9   1   1       27.53       26.69      2.36 o 
  10   1   1      254.45      263.82      5.95 o 
 -10   2   1       12.64       10.44      1.87 o 
  -9   2   1       43.38       41.36      2.87 o 
  -8   2   1      192.61      199.19      6.00 o 
  -7   2   1        0.01       -0.49      0.51 o 
  -6   2   1        2.40        3.77      0.68 o 
  -5   2   1      737.93      774.82      9.34 o 
  -4   2   1      677.62      737.32      8.67 o 
  -3   2   1       59.63       47.56      2.45 o 
  -2   2   1      932.26      879.09     17.05 o 
  -1   2   1        1.71        2.20      0.43 o 
   0   2   1     1703.29     1745.30     23.52 o 
   1   2   1     1328.47     1334.32     18.08 o 
   2   2   1     4384.98     4187.69    135.84 o 
   3   2   1     2694.68     2644.87     20.67 o 
   4   2   1        8.54        6.59      0.40 o 
   5   2   1        9.80       10.82      0.64 o 
   6   2   1      787.21      788.48      7.30 o 
   7   2   1       78.53       73.55      1.63 o 
   8   2   1      137.12      141.66      2.45 o 
   9   2   1       87.47       92.92      2.61 o 
  10   2   1       89.25      102.07      2.92 o 
 -10   3   1       92.13      101.34      4.87 o 
  -9   3   1        0.01        1.57      1.20 o 
  -8   3   1      107.20      113.75      4.67 o 
  -7   3   1        9.25        9.01      1.57 o 
  -6   3   1       29.37       28.35      2.07 o 
  -5   3   1      332.58      319.14      7.17 o 
  -4   3   1      582.02      547.62     10.07 o 
  -3   3   1     2477.42     2641.82     36.53 o 
  -2   3   1      513.21      538.28      9.07 o 
  -1   3   1     1145.42     1161.59     11.64 o 
   0   3   1     1892.45     1812.65     24.69 o 
   1   3   1     2018.60     1978.99     23.88 o 
   2   3   1        0.77        0.02      0.17 o 
   3   3   1      882.32      890.43      9.00 o 
   4   3   1       62.46       63.68      1.09 o 
   5   3   1      455.64      439.10      4.34 o 
   6   3   1      272.57      260.54      3.10 o 
   7   3   1       85.91       92.93      1.75 o 
   8   3   1        7.61       10.92      0.99 o 
   9   3   1        1.73        3.06      0.92 o 
  10   3   1        3.09        2.72      0.86 o 
  11   3   1       54.26       55.04      3.37 o 
  -9   4   1       52.41       58.78      3.77 o 
  -8   4   1        5.36        4.54      1.47 o 
  -7   4   1       81.67       81.06      3.90 o 
  -6   4   1       84.81       81.10      3.70 o 
  -5   4   1      553.85      530.17     10.54 o 
  -4   4   1       53.06       61.48      2.80 o 
  -3   4   1        1.09        2.40      0.73 o 
  -1   4   1      464.49      506.37     12.43 o 
   0   4   1     1678.29     1647.33     16.00 o 
   1   4   1     1119.04     1104.01     15.65 o 
   2   4   1      109.08      114.79      1.89 o 
   3   4   1        0.10        1.21      0.25 o 
   4   4   1     3008.12     2981.45     23.58 o 
   5   4   1     1190.93     1228.01     10.39 o 
   6   4   1       15.37       19.98      0.73 o 
   7   4   1       13.36       10.07      0.89 o 
   8   4   1        4.55        5.84      0.97 o 
   9   4   1        0.05       -0.13      0.68 o 
  10   4   1        1.21        1.47      0.80 o 
  11   4   1        4.36        3.34      1.47 o 
  -8   5   1      101.64      101.98      4.90 o 
  -7   5   1      150.82      159.76      5.84 o 
  -6   5   1        1.88        2.34      1.17 o 
  -5   5   1        2.43        1.87      0.97 o 
  -4   5   1      162.41      172.87      5.20 o 
  -3   5   1       86.11       93.74      3.54 o 
  -2   5   1       25.54       13.04      1.30 o 
  -1   5   1       79.27       71.69      2.64 o 
   0   5   1        0.06        0.80      0.34 o 
   1   5   1      203.57      205.69      2.54 o 
   2   5   1       26.71       39.61      0.91 o 
   3   5   1      804.53      851.31      9.04 o 
   4   5   1      273.82      292.12      3.65 o 
   5   5   1       14.87        9.86      0.50 o 
   6   5   1        3.00        4.39      0.67 o 
   7   5   1       73.32       72.92      2.13 o 
   8   5   1        1.42        2.36      0.82 o 
   9   5   1       61.01       64.96      5.09 o 
  10   5   1        5.73        5.07      1.53 o 
  11   5   1        7.21        9.17      1.97 o 
  -8   6   1        0.02        0.63      1.20 o 
  -7   6   1       46.24       48.90      3.44 o 
  -6   6   1        2.88        3.10      1.30 o 
  -5   6   1        4.05        2.34      1.20 o 
  -4   6   1       75.28       73.69      3.44 o 
  -3   6   1       64.62       71.35      3.24 o 
  -2   6   1      550.00      523.30     10.11 o 
  -1   6   1        1.00        1.50      0.63 o 
   0   6   1      521.44      535.78      9.51 o 
   1   6   1      475.69      452.00      5.96 o 
   2   6   1      386.15      434.19      4.39 o 
   3   6   1      654.86      694.17      6.19 o 
   4   6   1       22.71       22.95      1.60 o 
   5   6   1      134.57      149.41      4.10 o 
   6   6   1       57.79       60.03      1.91 o 
   7   6   1       87.12       86.97      2.42 o 
   8   6   1       85.01       90.44      2.64 o 
   9   6   1        0.02       -0.93      0.74 o 
  10   6   1        0.74        1.60      1.40 o 
  11   6   1       17.51       13.18      2.13 o 
  -7   7   1      127.25      136.20      5.87 o 
  -6   7   1       11.59       12.74      2.20 o 
  -5   7   1       74.28       77.06      4.04 o 
  -4   7   1       46.52       48.44      3.00 o 
  -3   7   1       40.20       46.50      2.77 o 
  -2   7   1      216.33      210.06      5.84 o 
  -1   7   1       72.59       75.26      3.14 o 
   0   7   1      809.93      777.06     13.08 o 
   1   7   1       10.81        9.94      0.87 o 
   2   7   1        5.02        5.33      0.65 o 
   3   7   1        9.78       11.88      0.80 o 
   4   7   1       25.34       27.25      1.93 o 
   5   7   1      171.04      177.34      4.87 o 
   6   7   1      107.57       97.76      2.64 o 
   7   7   1        6.22        6.73      1.93 o 
   8   7   1      352.80      347.31      5.81 o 
   9   7   1        1.89        2.63      0.94 o 
  10   7   1        2.96        3.70      1.60 o 
  11   7   1       11.04        7.97      1.93 o 
  -6   8   1      189.97      216.50      7.54 o 
  -5   8   1       63.47       77.06      4.24 o 
  -4   8   1       14.50       18.91      2.30 o 
  -3   8   1       39.48       36.83      2.67 o 
  -2   8   1      195.99      193.58      5.87 o 
  -1   8   1      513.62      548.02     10.84 o 
   0   8   1      917.88      938.72     15.68 o 
   1   8   1       19.70       16.51      1.18 o 
   2   8   1        8.54        7.27      0.82 o 
   3   8   1      344.86      346.96      8.11 o 
   4   8   1      137.49      135.70      4.57 o 
   5   8   1      165.56      155.52      4.80 o 
   6   8   1       69.43       76.29      3.30 o 
   7   8   1      160.30      173.80      3.88 o 
   8   8   1       12.35       12.45      1.90 o 
   9   8   1       11.13       12.15      1.35 o 
  10   8   1       83.64       87.87      4.64 o 
  11   8   1        7.81        3.67      1.90 o 
  -5   9   1        0.30       -1.47      1.00 o 
  -4   9   1       69.55       71.02      4.04 o 
  -3   9   1       55.43       54.11      3.37 o 
  -2   9   1       11.76       11.08      1.77 o 
  -1   9   1      112.41      112.62      4.30 o 
   0   9   1      142.78      150.42      3.69 o 
   1   9   1       13.14       11.63      1.22 o 
   2   9   1      101.50      105.55      4.47 o 
   3   9   1      137.72      143.31      5.17 o 
   4   9   1       81.06       79.43      3.80 o 
   5   9   1        1.16        0.20      0.87 o 
   6   9   1       30.86       26.15      2.20 o 
   7   9   1        4.75        2.37      0.92 o 
   8   9   1       10.10        7.96      1.23 o 
   9   9   1        6.20        2.66      1.05 o 
  10   9   1        4.51        4.17      1.80 o 
  -3  10   1       64.76       72.69      4.14 o 
  -2  10   1       44.01       46.84      3.17 o 
  -1  10   1        0.10        0.31      0.72 o 
   0  10   1        3.10        2.60      0.91 o 
   1  10   1       14.48       12.91      2.07 o 
   2  10   1      145.87      152.68      5.80 o 
   3  10   1       62.30       68.49      3.84 o 
   4  10   1       15.15       10.94      1.90 o 
   5  10   1       28.31       24.95      2.44 o 
   6  10   1       17.37       12.64      1.90 o 
   7  10   1       81.20       86.70      4.04 o 
   8  10   1        0.22       -0.74      0.77 o 
   9  10   1        0.15       -0.53      1.27 o 
  -2  11   1        1.08        0.29      0.95 o 
  -1  11   1       35.22       35.37      2.23 o 
   0  11   1        6.55        6.67      2.00 o 
   1  11   1        1.17        1.33      1.33 o 
   2  11   1       60.63       62.45      3.97 o 
   3  11   1       30.45       33.16      2.97 o 
   4  11   1        8.68       12.04      2.10 o 
   5  11   1       27.14       20.92      2.47 o 
   6  11   1       93.26       98.51      4.57 o 
   7  11   1       11.05        9.31      1.87 o 
   8  11   1        7.84        6.38      1.30 o 
   1  12   1        0.29        1.17      1.47 o 
   2  12   1        5.56        5.77      1.90 o 
   3  12   1        3.38        3.27      1.70 o 
   4  12   1       21.86       26.19      2.94 o 
   5  12   1        2.32        1.23      1.43 o 
   6  12   1        0.24        0.03      1.27 o 
   7  12   1       14.35       12.84      2.20 o 
  -5 -12   2        1.32        1.07      1.57 o 
  -4 -12   2       11.20        9.21      2.30 o 
  -3 -12   2       11.46        8.71      2.34 o 
  -8 -11   2        6.61        5.14      1.80 o 
  -7 -11   2        4.53        5.00      1.83 o 
  -6 -11   2       15.34       12.84      2.17 o 
  -5 -11   2        4.85        3.20      1.53 o 
  -4 -11   2        6.19        4.00      1.83 o 
  -3 -11   2        4.80        4.67      1.87 o 
  -2 -11   2      156.46      152.45      6.50 o 
  -1 -11   2       91.65       89.10      5.04 o 
   0 -11   2       25.79       19.82      2.84 o 
   1 -11   2        8.37        8.61      2.27 o 
  -9 -10   2        2.80        2.29      1.09 o 
  -8 -10   2        3.70        4.34      1.47 o 
  -7 -10   2        0.48        1.87      1.47 o 
  -6 -10   2        7.28        7.14      1.77 o 
  -5 -10   2        0.13       -0.57      1.10 o 
  -4 -10   2        5.38        0.67      1.30 o 
  -3 -10   2        6.19        5.20      1.70 o 
  -2 -10   2       30.73       23.05      2.70 o 
  -1 -10   2       47.19       44.13      3.50 o 
   0 -10   2      125.15      102.98      5.10 o 
   1 -10   2       11.25       11.62      1.42 o 
   2 -10   2        0.91        2.27      0.99 o 
   3 -10   2        0.03       -0.40      0.87 o 
 -10  -9   2        3.08        2.87      1.25 o 
  -9  -9   2        6.75        8.44      1.35 o 
  -8  -9   2        8.02        5.77      1.63 o 
  -7  -9   2        3.67        5.30      1.53 o 
  -6  -9   2       47.50       45.33      3.10 o 
  -5  -9   2        0.01       -1.30      0.87 o 
  -4  -9   2      116.47      110.62      4.67 o 
  -3  -9   2        1.18        0.27      1.10 o 
  -2  -9   2       37.82       36.89      2.90 o 
  -1  -9   2      149.11      165.69      6.10 o 
   0  -9   2       17.58       19.95      1.48 o 
   1  -9   2       44.14       45.09      2.45 o 
   2  -9   2        0.87        1.06      0.80 o 
   3  -9   2       59.99       55.74      2.63 o 
   4  -9   2       31.13       26.45      2.70 o 
 -10  -8   2        5.19        2.61      1.47 o 
  -9  -8   2        0.23       -0.01      0.84 o 
  -8  -8   2       27.66       23.38      2.34 o 
  -7  -8   2       86.23       69.85      3.47 o 
  -6  -8   2      196.36      207.49      6.27 o 
  -5  -8   2       26.08       25.02      2.17 o 
  -4  -8   2      219.57      214.53      6.30 o 
  -3  -8   2        2.73        7.14      1.53 o 
  -2  -8   2      126.98      122.99      4.77 o 
  -1  -8   2       97.23      106.65      2.76 o 
   0  -8   2       93.31       89.23      2.64 o 
   1  -8   2      129.78      123.82      3.28 o 
   2  -8   2       52.36       48.08      2.60 o 
   3  -8   2       72.47       69.22      3.54 o 
   4  -8   2        0.01        0.50      1.03 o 
   5  -8   2        2.83        0.80      1.17 o 
 -11  -7   2       17.56       20.38      2.57 o 
 -10  -7   2        1.05        1.41      0.94 o 
  -9  -7   2        2.30        2.50      0.90 o 
  -8  -7   2       15.32       12.63      1.65 o 
  -7  -7   2     1324.59     1242.82     20.78 o 
  -6  -7   2      698.75      716.08     13.48 o 
  -5  -7   2      172.60      173.93      5.27 o 
  -4  -7   2      102.36      101.48      3.87 o 
  -3  -7   2       43.54       42.13      2.60 o 
  -2  -7   2      139.50      136.30      3.80 o 
  -1  -7   2       56.72       53.87      1.81 o 
   0  -7   2        0.94        0.26      0.45 o 
   1  -7   2      221.62      215.20      4.21 o 
   2  -7   2      235.01      216.80      5.90 o 
   3  -7   2        0.05        1.70      1.10 o 
   4  -7   2       74.64       73.82      3.67 o 
   5  -7   2       23.83       25.25      2.50 o 
   6  -7   2        7.32        9.97      1.97 o 
 -11  -6   2       34.01       36.86      3.17 o 
 -10  -6   2        1.84        1.92      0.94 o 
  -9  -6   2       96.96      102.49      3.04 o 
  -8  -6   2      127.22      137.10      3.42 o 
  -7  -6   2      214.58      207.93      5.80 o 
  -6  -6   2       66.31       57.98      2.84 o 
  -5  -6   2       29.76       30.26      2.03 o 
  -4  -6   2       11.68       11.61      1.37 o 
  -3  -6   2      813.25      810.59      9.05 o 
  -2  -6   2      374.65      392.96      7.54 o 
  -1  -6   2       21.04       21.08      1.73 o 
   0  -6   2       17.56       16.80      1.05 o 
   1  -6   2       56.40       58.32      1.94 o 
   2  -6   2       90.64       85.57      3.30 o 
   3  -6   2      308.01      318.01      7.51 o 
   4  -6   2      344.38      330.59      8.07 o 
   5  -6   2       39.26       45.57      3.00 o 
   6  -6   2      105.44      106.15      4.70 o 
   7  -6   2       46.69       51.07      3.50 o 
 -11  -5   2       29.63       30.59      2.84 o 
 -10  -5   2        0.12        1.10      1.33 o 
  -9  -5   2      102.85      105.10      2.98 o 
  -8  -5   2       69.04       78.62      2.46 o 
  -7  -5   2        0.09        0.54      0.60 o 
  -6  -5   2      298.57      301.06      6.84 o 
  -5  -5   2      208.07      201.39      5.17 o 
  -4  -5   2      437.89      399.44      8.11 o 
  -3  -5   2        6.63        4.79      1.02 o 
  -2  -5   2       35.47       48.61      1.34 o 
  -1  -5   2      880.18     1040.47     11.34 o 
   0  -5   2      278.98      282.32      4.28 o 
   1  -5   2       43.34       30.67      2.13 o 
   2  -5   2       22.72       29.52      1.83 o 
   3  -5   2        7.10        6.40      1.13 o 
   4  -5   2        8.96        6.57      1.30 o 
   5  -5   2      268.56      254.23      6.87 o 
   6  -5   2        0.10        1.80      1.10 o 
   7  -5   2       11.34        7.87      1.77 o 
   8  -5   2        9.70        8.41      1.97 o 
 -11  -4   2        9.72        7.31      1.77 o 
 -10  -4   2       38.63       40.43      2.94 o 
  -9  -4   2        3.74        1.53      0.74 o 
  -8  -4   2      107.33      101.69      2.72 o 
  -7  -4   2       10.84       11.72      1.02 o 
  -6  -4   2      247.77      244.32      5.84 o 
  -5  -4   2      424.92      403.47      7.91 o 
  -4  -4   2      155.54      196.08      4.74 o 
  -3  -4   2      224.12      245.50      3.14 o 
  -2  -4   2      147.63      145.18      2.30 o 
  -1  -4   2     1295.71     1452.11     20.08 o 
   0  -4   2     2545.30     2703.44     26.48 o 
   1  -4   2       16.26       18.58      1.23 o 
   2  -4   2        6.92        6.54      0.93 o 
   3  -4   2      297.95      263.87      6.04 o 
   4  -4   2      229.54      225.64      5.80 o 
   5  -4   2       76.90       74.89      3.34 o 
   6  -4   2        1.55        0.20      0.97 o 
   7  -4   2        1.46        1.47      1.17 o 
   8  -4   2       83.21       90.84      4.47 o 
   9  -4   2        8.46        7.87      1.80 o 
 -11  -3   2        7.58        9.47      1.83 o 
 -10  -3   2        1.63        1.60      1.27 o 
  -9  -3   2       26.64       26.62      2.37 o 
  -8  -3   2      112.49      109.04      3.15 o 
  -7  -3   2      235.03      239.67      5.19 o 
  -6  -3   2       56.98       55.95      1.24 o 
  -5  -3   2      447.66      474.51      5.52 o 
  -4  -3   2      633.39      620.63      6.73 o 
  -3  -3   2       63.01       68.04      1.57 o 
  -2  -3   2     2060.43     2121.65     21.62 o 
  -1  -3   2      417.99      420.90      4.94 o 
   0  -3   2      292.83      297.61      3.92 o 
   1  -3   2        6.77        3.04      0.57 o 
   2  -3   2        0.31        6.27      0.83 o 
   3  -3   2      205.23      201.85      4.84 o 
   4  -3   2        6.50        6.20      1.07 o 
   5  -3   2        3.96        6.97      1.20 o 
   6  -3   2      120.38      119.52      4.34 o 
   7  -3   2       91.20       86.40      3.94 o 
   8  -3   2      101.77      102.85      4.54 o 
   9  -3   2       26.27       24.39      2.64 o 
 -11  -2   2        2.55        3.30      1.50 o 
 -10  -2   2        0.10        1.90      1.27 o 
  -9  -2   2      290.20      267.80      7.07 o 
  -8  -2   2       98.14       95.31      3.77 o 
  -7  -2   2      261.68      258.42      3.28 o 
  -6  -2   2       52.54       58.42      1.28 o 
  -5  -2   2      235.48      240.97      2.81 o 
  -4  -2   2      639.38      706.84      6.05 o 
  -3  -2   2      119.05      156.42      2.22 o 
  -2  -2   2      415.54      401.32      4.51 o 
  -1  -2   2       14.94       20.30      0.66 o 
   0  -2   2     5565.79     5410.67     50.70 o 
   1  -2   2     6868.98     6643.60     86.23 o 
   3  -2   2        7.56        6.27      0.83 o 
   4  -2   2        1.23        1.83      0.63 o 
   5  -2   2       88.71       99.51      3.47 o 
   6  -2   2       61.81       61.18      2.90 o 
   7  -2   2       67.09       63.52      3.20 o 
   8  -2   2       25.17       22.05      2.20 o 
   9  -2   2        0.88        0.00      1.10 o 
  10  -2   2        1.49        6.37      1.80 o 
 -11  -1   2        4.82        3.60      1.60 o 
 -10  -1   2      175.85      181.84      6.07 o 
  -9  -1   2       11.91       13.31      1.87 o 
  -8  -1   2       92.37       85.71      3.15 o 
  -7  -1   2       26.74       23.00      0.98 o 
  -6  -1   2       10.06       12.55      0.68 o 
  -5  -1   2      691.28      696.93      6.39 o 
  -4  -1   2      329.96      292.45      2.63 o 
  -3  -1   2       14.65       21.80      0.76 o 
  -2  -1   2        7.50        7.69      0.42 o 
  -1  -1   2     4208.80     4117.37     38.68 o 
   0  -1   2      992.82      983.78     13.71 o 
   1  -1   2    13226.34    12441.29    162.72 o 
   2  -1   2     7535.91     7443.05     96.47 o 
   3  -1   2      454.24      487.37      8.31 o 
   4  -1   2      186.70      207.48      3.31 o 
   5  -1   2     1052.88     1006.23     31.06 o 
   6  -1   2       68.97       67.60      1.98 o 
   7  -1   2       51.49       53.57      2.87 o 
   8  -1   2       80.18       90.04      3.87 o 
   9  -1   2       46.84       52.37      3.24 o 
  10  -1   2       24.77       26.85      2.57 o 
 -11   0   2       48.37       53.81      3.60 o 
 -10   0   2       87.10       92.27      4.44 o 
  -9   0   2      229.81      219.80      4.48 o 
  -8   0   2       34.26       34.74      1.69 o 
  -7   0   2       42.88       43.31      1.68 o 
  -6   0   2      708.27      742.11      7.04 o 
  -5   0   2      365.24      356.77      3.80 o 
  -4   0   2       13.02        8.28      0.82 o 
  -3   0   2       89.87       81.90      1.63 o 
  -2   0   2      723.12      719.62      7.57 o 
  -1   0   2        1.55        2.22      0.24 o 
   0   0   2     2594.41     2504.34     33.13 o 
   1   0   2      392.51      376.35      5.25 o 
   2   0   2    15867.47    14580.16    190.01 o 
   3   0   2      598.40      579.64      6.56 o 
   4   0   2      816.13      824.08      9.10 o 
   5   0   2      171.03      157.33      2.26 o 
   6   0   2       84.38       81.74      1.95 o 
   7   0   2       95.27       99.65      3.32 o 
   8   0   2        0.01       -0.74      0.49 o 
   9   0   2       15.62       17.22      1.33 o 
  10   0   2        0.18        0.43      0.87 o 
 -10   1   2       23.45       25.40      1.78 o 
  -9   1   2        7.92        9.51      2.20 o 
  -8   1   2        0.12        0.22      0.66 o 
  -7   1   2      198.75      194.39      5.70 o 
  -6   1   2       38.85       37.91      1.55 o 
  -5   1   2       13.23       12.22      0.58 o 
  -4   1   2        6.21       10.45      1.16 o 
  -3   1   2      514.24      460.76      4.52 o 
  -2   1   2      444.93      431.16      7.11 o 
  -1   1   2     3007.10     2999.80     46.65 o 
   0   1   2      436.02      512.16      7.71 o 
   1   1   2     2810.90     2797.44     26.52 o 
   2   1   2    34269.43    32575.29    821.63 o 
   3   1   2       25.35       25.52      1.20 o 
   4   1   2       89.20       95.29      1.47 o 
   5   1   2      258.87      260.69      3.07 o 
   6   1   2       31.54       36.86      1.09 o 
   7   1   2       57.71       55.69      1.44 o 
   8   1   2       96.04       97.81      2.94 o 
   9   1   2        0.00       -0.19      0.51 o 
  10   1   2        0.48        0.21      1.25 o 
 -10   2   2       21.49       20.65      2.37 o 
  -9   2   2       25.87       30.37      1.84 o 
  -8   2   2        3.06        2.18      0.92 o 
  -7   2   2      179.35      175.80      5.94 o 
  -6   2   2       89.88       89.31      4.55 o 
  -5   2   2      732.48      764.79      9.33 o 
  -4   2   2      447.04      464.05      4.95 o 
  -3   2   2     1553.67     1586.54     13.11 o 
  -2   2   2      194.52      165.26      2.67 o 
  -1   2   2        2.48        0.85      0.45 o 
   0   2   2      469.58      509.92      7.94 o 
   1   2   2      204.49      187.02      2.49 o 
   2   2   2      607.36      555.85      6.02 o 
   3   2   2      323.72      332.05      4.09 o 
   4   2   2      143.44      143.95      1.87 o 
   5   2   2      248.73      258.80      2.98 o 
   6   2   2        7.53        9.01      0.60 o 
   7   2   2       17.01       14.11      0.91 o 
   8   2   2       18.18       16.40      0.94 o 
   9   2   2        0.02        0.22      0.65 o 
  10   2   2        2.68        0.63      1.23 o 
  11   2   2       49.66       57.71      3.40 o 
 -10   3   2        6.20        6.17      1.70 o 
  -9   3   2        0.33        0.90      1.23 o 
  -8   3   2        0.49        0.63      1.00 o 
  -7   3   2       44.58       39.03      2.60 o 
  -6   3   2        9.59        7.91      1.43 o 
  -5   3   2      163.39      162.72      4.84 o 
  -4   3   2     1125.49     1158.32     18.18 o 
  -3   3   2       61.96       83.54      2.02 o 
  -2   3   2      715.41      801.12      8.88 o 
  -1   3   2     2437.24     2389.26     32.66 o 
   0   3   2      419.53      391.40      6.67 o 
   1   3   2      125.30      124.39      2.80 o 
   2   3   2      170.86      177.59      2.05 o 
   3   3   2      105.38      114.46      1.51 o 
   4   3   2       26.22       25.97      0.72 o 
   5   3   2     2011.88     2064.50     19.34 o 
   6   3   2       22.16       20.51      0.82 o 
   7   3   2      357.20      376.21      4.27 o 
   8   3   2       12.86       14.45      0.86 o 
   9   3   2      184.60      188.38      5.64 o 
  10   3   2        0.83        2.07      1.30 o 
  11   3   2       20.94       22.85      2.40 o 
  -9   4   2        1.83        0.90      1.30 o 
  -8   4   2       29.21       26.12      2.57 o 
  -7   4   2       54.28       53.97      3.24 o 
  -6   4   2      137.32      125.06      4.67 o 
  -5   4   2        8.57        8.31      1.40 o 
  -4   4   2        6.54        9.27      1.30 o 
  -3   4   2      213.76      218.72      3.81 o 
  -2   4   2     1995.39     2113.61     20.87 o 
  -1   4   2       20.75       14.64      0.67 o 
   0   4   2     1629.92     1660.37     23.42 o 
   1   4   2       13.11       11.64      0.90 o 
   2   4   2       15.42       17.24      0.72 o 
   3   4   2      161.42      173.82      2.16 o 
   4   4   2        4.77        1.96      0.30 o 
   5   4   2       13.10       10.21      0.56 o 
   6   4   2        0.47        0.53      0.32 o 
   7   4   2       23.47       22.42      0.95 o 
   8   4   2      161.59      175.39      3.49 o 
   9   4   2      192.35      184.71      5.74 o 
  10   4   2       30.70       24.82      2.44 o 
  11   4   2        6.43        2.30      1.43 o 
  -8   5   2        7.91        9.67      1.93 o 
  -7   5   2        2.29        3.97      1.33 o 
  -6   5   2       53.61       42.03      2.87 o 
  -5   5   2       84.83       79.89      3.74 o 
  -4   5   2      272.38      266.40      6.84 o 
  -3   5   2      318.89      337.96      7.61 o 
  -2   5   2       46.73       45.49      1.82 o 
  -1   5   2       73.24      104.18      3.40 o 
   0   5   2        4.40        4.44      0.46 o 
   1   5   2       37.97       37.13      1.70 o 
   2   5   2      122.87      104.98      2.04 o 
   3   5   2      575.14      497.38      5.86 o 
   4   5   2      125.17      133.09      2.86 o 
   5   5   2      128.64      139.11      2.03 o 
   6   5   2      659.91      665.92      8.19 o 
   7   5   2        6.92        6.18      0.81 o 
   8   5   2       77.22       75.65      2.28 o 
   9   5   2        5.18        6.34      1.60 o 
  10   5   2       21.34       21.48      2.34 o 
  11   5   2        8.14        7.74      1.87 o 
  -8   6   2       60.34       62.28      4.10 o 
  -7   6   2       39.88       44.47      3.40 o 
  -6   6   2        0.19       -0.73      0.93 o 
  -5   6   2      311.22      302.40      8.11 o 
  -4   6   2       77.05       82.70      3.77 o 
  -3   6   2       27.23       21.95      1.93 o 
  -2   6   2       46.76       41.36      2.40 o 
  -1   6   2        0.49        0.45      0.40 o 
   0   6   2      424.77      439.00      5.81 o 
   1   6   2     3109.94     3268.21     30.84 o 
   2   6   2       56.81       66.82      1.74 o 
   3   6   2        0.22        0.22      0.45 o 
   4   6   2      254.41      275.06      3.83 o 
   5   6   2       49.45       54.63      1.73 o 
   6   6   2       21.02       24.00      1.22 o 
   7   6   2       64.72       64.31      2.04 o 
   8   6   2        1.11        1.07      0.72 o 
   9   6   2       10.64       10.44      1.83 o 
  10   6   2      152.36      158.02      5.80 o 
  11   6   2       30.05       32.32      2.90 o 
  -7   7   2        0.53        2.84      1.57 o 
  -6   7   2       79.10       83.06      4.44 o 
  -5   7   2       16.14       15.78      2.13 o 
  -4   7   2       89.73       92.57      4.20 o 
  -3   7   2      147.48      144.51      5.07 o 
  -2   7   2       42.74       45.43      2.67 o 
  -1   7   2       74.72       67.32      3.00 o 
   0   7   2        2.80        5.42      0.70 o 
   1   7   2      368.14      382.01      5.26 o 
   2   7   2      117.40      107.87      1.93 o 
   3   7   2      128.59      115.43      2.45 o 
   4   7   2       15.34       13.28      1.40 o 
   5   7   2       64.78       65.72      2.07 o 
   6   7   2      144.12      155.92      3.34 o 
   7   7   2       45.28       43.11      1.79 o 
   8   7   2        4.93        5.03      0.93 o 
   9   7   2       74.61       75.86      4.00 o 
  10   7   2        7.94       10.98      2.13 o 
  11   7   2       16.95       12.84      2.27 o 
  -6   8   2       56.05       63.55      4.14 o 
  -5   8   2       53.76       58.51      3.80 o 
  -4   8   2       19.48       16.71      2.17 o 
  -3   8   2        7.25        8.81      1.67 o 
  -2   8   2      470.14      496.65     10.67 o 
  -1   8   2      283.61      287.65      7.21 o 
   0   8   2     1168.70     1193.88     19.25 o 
   1   8   2        0.37        0.71      0.54 o 
   2   8   2        4.55        6.14      0.66 o 
   3   8   2      444.83      423.99      4.67 o 
   4   8   2      530.90      515.06     10.34 o 
   5   8   2      111.98      122.03      4.10 o 
   6   8   2       16.03       16.11      1.26 o 
   7   8   2       94.96       96.33      2.75 o 
   8   8   2        2.75        2.57      1.30 o 
   9   8   2       72.57       82.73      4.40 o 
  10   8   2       27.62       25.22      2.80 o 
  11   8   2       47.18       50.74      3.90 o 
  -5   9   2        5.00       10.98      2.27 o 
  -4   9   2        8.31       12.78      2.17 o 
  -3   9   2       52.04       63.35      3.70 o 
  -2   9   2       54.75       57.58      3.40 o 
  -1   9   2       17.91       16.98      2.00 o 
   0   9   2       27.21       27.65      2.24 o 
   1   9   2        0.32       -0.26      0.61 o 
   2   9   2       32.36       30.39      1.59 o 
   3   9   2        9.51        6.04      1.43 o 
   4   9   2       36.82       30.42      2.40 o 
   5   9   2       13.07       14.64      1.73 o 
   6   9   2        7.20        6.23      1.05 o 
   7   9   2       55.46       61.54      2.37 o 
   8   9   2       41.62       39.40      3.07 o 
   9   9   2       10.19       14.78      2.40 o 
  10   9   2       75.25       72.69      4.47 o 
  -3  10   2       12.43       13.51      2.17 o 
  -2  10   2        0.02        1.23      1.17 o 
  -1  10   2        5.45        3.64      1.27 o 
   0  10   2       30.41       28.00      1.85 o 
   1  10   2        7.40        7.42      1.11 o 
   2  10   2       19.93       22.75      2.44 o 
   3  10   2       72.34       62.85      3.64 o 
   4  10   2      222.92      213.03      6.61 o 
   5  10   2      406.24      387.43      9.31 o 
   6  10   2       65.88       58.68      3.27 o 
   7  10   2        0.34       -0.24      0.79 o 
   8  10   2       10.83        5.20      1.67 o 
   9  10   2       19.61       25.52      2.94 o 
  -2  11   2        6.50        7.47      1.90 o 
  -1  11   2        7.58        5.53      1.92 o 
   0  11   2       93.66      104.82      3.45 o 
   1  11   2        1.76        1.87      1.30 o 
   2  11   2        1.75        2.60      1.40 o 
   3  11   2        1.57       -0.30      1.13 o 
   4  11   2       26.58       26.65      2.67 o 
   5  11   2       31.87       34.93      2.87 o 
   6  11   2        3.07        0.57      1.23 o 
   7  11   2        0.67       -0.58      0.82 o 
   8  11   2        0.12       -0.97      1.23 o 
   1  12   2        5.17        3.27      1.80 o 
   2  12   2       23.93       24.12      2.87 o 
   3  12   2        1.41        4.04      1.70 o 
   4  12   2        2.18        1.27      1.40 o 
   5  12   2        6.87       14.91      2.30 o 
   6  12   2        6.53        7.61      1.93 o 
   7  12   2        9.55        7.55      1.38 o 
  -7 -11   3        2.34        1.23      1.50 o 
  -6 -11   3        1.92        1.43      1.40 o 
  -5 -11   3        2.68        0.97      1.43 o 
  -4 -11   3       13.72       19.28      2.64 o 
  -3 -11   3        2.92        3.07      1.63 o 
  -2 -11   3       12.88       18.65      2.80 o 
  -1 -11   3        0.04        0.13      1.27 o 
   0 -11   3        0.33       -0.10      1.47 o 
  -8 -10   3        2.79        2.97      1.63 o 
  -7 -10   3       85.78       87.33      4.50 o 
  -6 -10   3       52.72       41.70      3.27 o 
  -5 -10   3       15.31       23.25      2.64 o 
  -4 -10   3        3.27        1.77      1.33 o 
  -3 -10   3       68.86       73.89      4.24 o 
  -2 -10   3        9.24        3.84      1.57 o 
  -1 -10   3        3.46        2.64      1.47 o 
   0 -10   3       74.16       82.06      4.64 o 
   1 -10   3       11.42       13.41      1.51 o 
   2 -10   3        7.23        7.51      1.35 o 
  -9  -9   3       27.48       24.59      2.64 o 
  -8  -9   3       18.22       20.58      2.44 o 
  -7  -9   3       92.02      100.84      4.60 o 
  -6  -9   3        2.05        2.50      1.33 o 
  -5  -9   3        0.20        1.53      1.23 o 
  -4  -9   3        0.72       -0.30      0.97 o 
  -3  -9   3       10.82       11.48      1.90 o 
  -2  -9   3      161.94      148.05      5.74 o 
  -1  -9   3        5.39        0.83      1.27 o 
   0  -9   3      101.20       88.00      3.47 o 
   1  -9   3       23.71       22.81      1.67 o 
   2  -9   3        0.25        0.02      0.80 o 
   3  -9   3        3.17        2.85      2.64 o 
   4  -9   3        0.59        0.10      0.93 o 
 -10  -8   3        1.89        2.77      1.13 o 
  -9  -8   3       11.14       10.02      1.37 o 
  -8  -8   3        8.19        7.71      1.70 o 
  -7  -8   3       29.00       35.79      2.77 o 
  -6  -8   3      177.79      183.27      6.04 o 
  -5  -8   3       66.08       59.71      3.37 o 
  -4  -8   3        0.16        0.87      0.93 o 
  -3  -8   3       12.66       14.31      1.90 o 
  -2  -8   3       22.91       25.92      2.47 o 
  -1  -8   3        9.79        9.42      1.30 o 
   0  -8   3       55.03       50.31      2.08 o 
   1  -8   3        5.63        6.61      1.05 o 
   2  -8   3        9.92       11.31      1.31 o 
   3  -8   3       79.89       87.40      3.07 o 
   4  -8   3      136.24      137.33      6.59 o 
   5  -8   3        5.12        6.30      1.83 o 
 -10  -7   3        4.16        3.50      1.63 o 
  -9  -7   3        0.00       -0.16      0.74 o 
  -8  -7   3       68.99       70.92      3.67 o 
  -7  -7   3      258.72      253.03      6.94 o 
  -6  -7   3      254.56      257.80      6.97 o 
  -5  -7   3       77.05       89.94      3.84 o 
  -4  -7   3       52.86       46.74      2.80 o 
  -3  -7   3       52.37       63.68      3.24 o 
  -2  -7   3       42.71       51.72      1.73 o 
  -1  -7   3       25.26       25.64      1.34 o 
   0  -7   3       38.43       37.30      1.67 o 
   1  -7   3       25.00       30.39      2.55 o 
   2  -7   3       31.90       30.37      4.44 o 
   3  -7   3      321.14      308.96      5.76 o 
   4  -7   3       51.31       53.57      3.24 o 
   5  -7   3       56.94       62.31      3.70 o 
   6  -7   3        9.49        7.14      1.77 o 
 -11  -6   3        3.81        5.57      1.87 o 
 -10  -6   3       32.43       32.49      2.94 o 
  -9  -6   3       53.69       54.43      2.26 o 
  -8  -6   3        0.59        2.04      0.81 o 
  -7  -6   3      157.72      153.35      5.14 o 
  -6  -6   3        0.21       -1.15      0.77 o 
  -5  -6   3       86.13       82.30      3.44 o 
  -4  -6   3        2.57        0.37      0.73 o 
  -3  -6   3       98.83      101.37      7.86 o 
  -2  -6   3        3.98        4.90      0.62 o 
  -1  -6   3      493.42      545.35     14.88 o 
   0  -6   3      161.36      155.79      3.22 o 
   1  -6   3      281.83      267.29      4.65 o 
   2  -6   3        0.14        1.71      2.02 o 
   3  -6   3      292.92      270.41      6.94 o 
   4  -6   3      391.24      388.13      9.07 o 
   5  -6   3      186.63      169.23      5.84 o 
   6  -6   3        6.33        4.60      1.53 o 
   7  -6   3       27.43       27.65      2.87 o 
 -11  -5   3       59.31       62.05      3.87 o 
 -10  -5   3        3.19        2.07      1.47 o 
  -9  -5   3       18.09       21.12      2.27 o 
  -8  -5   3       77.52       71.80      2.42 o 
  -7  -5   3        1.21        0.77      0.90 o 
  -6  -5   3       27.51       25.45      2.03 o 
  -5  -5   3        5.30        5.54      1.10 o 
  -4  -5   3      173.31      173.47      4.87 o 
  -3  -5   3        9.01        8.97      0.66 o 
  -2  -5   3      569.13      626.02      7.44 o 
  -1  -5   3     1259.12     1272.37     13.67 o 
   0  -5   3       84.42       65.05      1.84 o 
   1  -5   3       32.64       35.73      1.80 o 
   2  -5   3       24.17       21.46      1.22 o 
   3  -5   3        0.13        1.13      0.77 o 
   4  -5   3        9.51       14.68      1.77 o 
   5  -5   3       16.55       14.68      1.83 o 
   6  -5   3       12.43       13.68      1.97 o 
   7  -5   3        1.44        0.70      1.13 o 
   8  -5   3        7.15        9.21      2.00 o 
 -11  -4   3       44.36       43.40      3.27 o 
 -10  -4   3       52.04       45.50      3.17 o 
  -9  -4   3       38.40       32.49      2.67 o 
  -8  -4   3      346.78      317.05      8.66 o 
  -7  -4   3      172.83      186.35      3.71 o 
  -6  -4   3       71.70       75.22      3.14 o 
  -5  -4   3       76.93       77.93      2.97 o 
  -4  -4   3       19.79       22.03      0.85 o 
  -3  -4   3       35.68       32.85      1.67 o 
  -2  -4   3     1575.36     1489.52     35.56 o 
  -1  -4   3       80.67       97.71      3.20 o 
   0  -4   3     1081.76     1038.89     15.70 o 
   1  -4   3      281.36      282.84      4.32 o 
   2  -4   3      133.48      141.98      4.04 o 
   3  -4   3       10.21        6.30      1.10 o 
   4  -4   3      174.79      168.56      5.04 o 
   5  -4   3        5.14        6.07      1.33 o 
   6  -4   3       18.58       17.98      2.03 o 
   7  -4   3      103.85      104.95      4.67 o 
   8  -4   3        4.56        5.10      1.60 o 
 -11  -3   3        4.30        5.04      1.63 o 
 -10  -3   3        9.55       10.04      1.77 o 
  -9  -3   3       47.01       41.87      2.87 o 
  -8  -3   3      467.24      465.72     10.01 o 
  -7  -3   3      801.82      799.67     17.15 o 
  -6  -3   3       58.99       55.33      1.75 o 
  -5  -3   3        3.72        4.77      0.93 o 
  -4  -3   3      337.21      310.98      5.39 o 
  -3  -3   3      156.54      152.42      2.37 o 
  -2  -3   3        0.24        0.72      0.28 o 
  -1  -3   3       17.17       16.56      0.77 o 
   0  -3   3       31.18       37.85      1.18 o 
   1  -3   3      369.48      424.80      6.14 o 
   2  -3   3     1093.18      990.32     15.35 o 
   3  -3   3      669.34      598.92     10.61 o 
   4  -3   3       33.33       35.63      2.10 o 
   5  -3   3       36.16       31.79      2.17 o 
   6  -3   3       50.02       51.94      3.00 o 
   7  -3   3        1.85        0.93      1.03 o 
   8  -3   3       50.55       44.70      3.17 o 
   9  -3   3       18.41       17.98      2.44 o 
 -11  -2   3        1.50        0.33      1.43 o 
 -10  -2   3       23.39       24.62      2.44 o 
  -9  -2   3       29.81       26.45      2.40 o 
  -8  -2   3       32.84       33.63      2.50 o 
  -7  -2   3      104.52      103.54      4.15 o 
  -6  -2   3       84.88       85.42      1.35 o 
  -5  -2   3        2.03        0.40      0.26 o 
  -4  -2   3     2498.48     2637.52     25.61 o 
  -3  -2   3      972.37     1016.71     11.99 o 
  -2  -2   3      421.78      436.38      5.08 o 
  -1  -2   3        1.95        2.14      0.31 o 
   0  -2   3        7.35        8.81      0.56 o 
   1  -2   3     1170.35     1110.50     11.59 o 
   2  -2   3       96.39      102.21      3.00 o 
   3  -2   3      551.83      583.18     10.14 o 
   4  -2   3       11.58       17.45      1.43 o 
   5  -2   3       98.47       97.94      3.60 o 
   6  -2   3       59.47       53.57      2.84 o 
   7  -2   3        0.61        1.00      1.00 o 
   8  -2   3        9.53        6.07      1.50 o 
   9  -2   3        6.57        3.77      1.53 o 
  10  -2   3       14.08       16.35      2.40 o 
 -11  -1   3       11.96       12.34      2.13 o 
 -10  -1   3       24.67       26.05      2.60 o 
  -9  -1   3       10.15       10.74      1.77 o 
  -8  -1   3      101.84       94.06      2.57 o 
  -7  -1   3      643.10      628.27      8.02 o 
  -6  -1   3       25.53       26.88      1.46 o 
  -5  -1   3       47.98       41.96      0.88 o 
  -4  -1   3     2099.26     2234.14     22.03 o 
  -3  -1   3        1.35        2.57      0.55 o 
  -2  -1   3      117.06      119.23      2.72 o 
  -1  -1   3      541.16      529.64      5.81 o 
   0  -1   3      209.28      199.10      2.69 o 
   1  -1   3        7.36        5.90      0.45 o 
   2  -1   3     1186.15     1165.56     17.01 o 
   3  -1   3      143.92      131.10      3.54 o 
   4  -1   3      498.61      529.34      9.51 o 
   5  -1   3        8.21        5.84      1.03 o 
   6  -1   3       66.62       72.02      3.14 o 
   7  -1   3      127.93      126.73      4.50 o 
   8  -1   3        1.22        1.07      1.07 o 
   9  -1   3      122.95      133.44      5.17 o 
  10  -1   3        3.35        3.47      1.47 o 
 -11   0   3       14.98       16.15      2.37 o 
 -10   0   3       15.33       15.78      2.13 o 
  -9   0   3       15.14       20.27      1.45 o 
  -8   0   3        0.10       -0.22      0.61 o 
  -7   0   3      534.43      532.83     10.64 o 
  -6   0   3      597.83      558.67      5.82 o 
  -5   0   3      211.45      214.50      2.29 o 
  -4   0   3      652.36      728.75      8.34 o 
  -3   0   3      677.01      738.72      8.17 o 
  -2   0   3     2899.99     2846.46     27.32 o 
  -1   0   3     1072.59     1031.41     19.41 o 
   1   0   3       93.74      104.96      1.78 o 
   2   0   3       54.40       47.57      8.09 o 
   3   0   3      309.33      336.74      4.47 o 
   4   0   3      456.89      456.37      5.86 o 
   5   0   3       39.01       45.35      1.56 o 
   6   0   3        0.02        0.60      0.46 o 
   7   0   3       26.70       29.46      1.46 o 
   8   0   3       70.35       69.48      2.31 o 
   9   0   3       26.96       24.22      1.62 o 
  10   0   3        4.55        4.20      1.03 o 
 -10   1   3        6.06        6.84      1.17 o 
  -9   1   3      146.64      139.03      3.66 o 
  -8   1   3       29.70       28.51      2.74 o 
  -7   1   3      542.04      536.99      7.59 o 
  -6   1   3      247.30      248.54      4.34 o 
  -5   1   3      398.24      423.18      4.74 o 
  -4   1   3     3089.85     3281.49     33.41 o 
  -3   1   3     1440.26     1499.54     15.39 o 
  -2   1   3       12.43       17.19      0.77 o 
  -1   1   3      171.77      184.04      3.57 o 
   0   1   3     5249.24     5094.29     66.55 o 
   1   1   3    11516.71    10935.17    103.00 o 
   2   1   3      593.39      661.30     10.14 o 
   3   1   3      747.65      721.34      8.03 o 
   4   1   3      137.91      160.89      3.90 o 
   5   1   3      451.83      455.73      5.78 o 
   6   1   3       94.41       87.30      1.71 o 
   7   1   3       13.87       12.26      0.78 o 
   8   1   3       31.93       29.56      1.53 o 
   9   1   3       54.85       57.11      2.23 o 
  10   1   3        0.18        0.29      0.81 o 
  11   1   3        1.48        2.87      1.47 o 
 -10   2   3        7.77        8.80      1.34 o 
  -9   2   3      107.79      117.62      3.47 o 
  -8   2   3      471.77      458.18      8.27 o 
  -7   2   3      122.33      116.02      3.11 o 
  -6   2   3        4.93        4.28      0.79 o 
  -5   2   3      572.75      532.64      5.80 o 
  -4   2   3      743.70      792.51      7.58 o 
  -3   2   3      385.51      395.94      5.33 o 
  -2   2   3     1236.29     1307.45     24.40 o 
  -1   2   3       16.68       22.30      0.83 o 
   0   2   3        9.13       12.27      0.45 o 
   1   2   3     3155.41     3059.48     29.16 o 
   2   2   3     2091.33     2041.33     19.92 o 
   3   2   3      322.61      322.87      4.23 o 
   4   2   3        1.42        0.69      0.62 o 
   5   2   3     1834.12     1792.05     17.83 o 
   6   2   3        0.34        0.75      0.34 o 
   7   2   3      217.96      225.69      3.90 o 
   8   2   3       16.91       17.83      1.72 o 
   9   2   3       21.28       25.94      1.83 o 
  10   2   3       47.47       53.04      3.27 o 
  11   2   3        8.57        8.77      1.80 o 
  -9   3   3        6.23        5.44      1.57 o 
  -8   3   3       65.40       62.65      3.47 o 
  -7   3   3       91.94       96.55      3.89 o 
  -6   3   3      384.57      393.77      6.35 o 
  -5   3   3        0.19       -0.14      0.34 o 
  -4   3   3       69.77       57.07      1.51 o 
  -3   3   3      261.85      310.42      3.82 o 
  -2   3   3     1198.84     1359.90     20.22 o 
  -1   3   3      152.29      182.34      4.24 o 
   0   3   3      833.11      800.35      8.58 o 
   1   3   3      308.12      334.40      7.56 o 
   2   3   3        5.22        9.35      0.60 o 
   3   3   3       94.39       86.80      1.80 o 
   4   3   3      130.91      135.26      1.79 o 
   5   3   3      462.74      457.03      7.30 o 
   6   3   3       51.70       45.75      1.16 o 
   7   3   3       13.01       11.85      0.94 o 
   8   3   3      131.88      137.16      3.11 o 
   9   3   3        6.24        6.61      1.50 o 
  10   3   3       11.94        8.54      1.70 o 
  11   3   3       23.96       21.75      2.47 o 
  -9   4   3       18.13       21.25      2.60 o 
  -8   4   3      103.26      107.45      4.84 o 
  -7   4   3       75.48       74.29      3.87 o 
  -6   4   3       37.07       39.33      2.77 o 
  -5   4   3      282.25      271.27      7.07 o 
  -4   4   3        0.33       -0.15      0.39 o 
  -3   4   3      113.48      122.15      2.76 o 
  -2   4   3      436.06      383.39      7.77 o 
  -1   4   3     3281.14     3499.50     47.47 o 
   0   4   3        5.26        8.07      0.93 o 
   1   4   3      563.60      619.91     10.11 o 
   2   4   3     1493.28     1462.81     12.16 o 
   3   4   3        7.30        9.38      0.51 o 
   4   4   3      191.78      185.64      2.33 o 
   5   4   3      111.83      104.51      1.72 o 
   6   4   3      319.21      327.02      3.72 o 
   7   4   3        3.00        2.86      0.60 o 
   8   4   3       77.02       82.63      3.70 o 
   9   4   3       11.07       10.11      1.77 o 
  10   4   3        4.74        3.07      1.43 o 
  11   4   3        0.74        0.10      1.33 o 
  -8   5   3        0.69        1.07      1.20 o 
  -7   5   3       37.68       37.60      2.94 o 
  -6   5   3       69.02       70.45      3.74 o 
  -5   5   3       50.09       50.27      3.04 o 
  -4   5   3      189.93      184.98      3.91 o 
  -3   5   3      237.42      208.68      4.75 o 
  -2   5   3       26.50       24.48      2.02 o 
  -1   5   3      159.53      179.17      4.77 o 
   0   5   3      257.67      268.07      5.84 o 
   1   5   3       53.39       64.45      2.40 o 
   2   5   3      641.00      638.36      7.42 o 
   3   5   3      126.77      123.65      1.92 o 
   4   5   3        0.08        1.18      1.14 o 
   5   5   3       11.00       10.81      0.61 o 
   6   5   3       99.30       98.07      1.75 o 
   7   5   3       41.12       44.33      2.70 o 
   8   5   3       64.31       66.82      3.40 o 
   9   5   3        3.11        4.94      1.50 o 
  10   5   3       19.30       11.24      2.00 o 
  11   5   3        0.09        0.20      1.43 o 
  -8   6   3       47.78       48.14      3.70 o 
  -7   6   3        4.67        6.00      1.80 o 
  -6   6   3      401.73      388.06     10.01 o 
  -5   6   3      438.58      437.27     10.31 o 
  -4   6   3      211.79      214.76      6.47 o 
  -3   6   3       18.54       16.82      1.29 o 
  -2   6   3       34.11       31.98      1.51 o 
  -1   6   3      122.35      128.20      2.87 o 
   0   6   3        2.86        4.24      0.87 o 
   1   6   3      306.28      301.93      6.37 o 
   2   6   3      145.37      130.90      2.60 o 
   3   6   3      282.53      292.18      3.55 o 
   4   6   3       23.26       31.90      1.01 o 
   5   6   3      959.78      965.71      8.81 o 
   6   6   3        4.34        3.34      0.85 o 
   7   6   3        0.65        0.63      0.90 o 
   8   6   3        0.78        1.33      1.10 o 
   9   6   3        4.88        4.77      1.60 o 
  10   6   3        0.60       -1.60      1.07 o 
  11   6   3       29.48       28.72      3.00 o 
  -7   7   3       23.47       33.93      3.20 o 
  -6   7   3        6.66        8.97      1.93 o 
  -5   7   3      194.42      190.75      6.64 o 
  -4   7   3        6.38        7.84      1.67 o 
  -3   7   3       18.90       18.68      2.10 o 
  -2   7   3      103.66      107.36      2.89 o 
  -1   7   3      380.73      367.37      5.68 o 
   0   7   3      266.72      248.70      4.27 o 
   1   7   3       40.57       41.93      2.24 o 
   2   7   3        2.53        1.83      0.53 o 
   3   7   3      334.64      326.72      4.79 o 
   4   7   3       96.81       96.88      1.90 o 
   5   7   3      185.52      189.52      4.05 o 
   6   7   3       31.74       29.57      1.47 o 
   7   7   3        3.71        3.74      1.20 o 
   8   7   3       42.80       41.57      2.94 o 
   9   7   3        4.12        4.64      1.53 o 
  10   7   3        7.40        4.30      1.80 o 
  11   7   3        0.69       -0.37      1.50 o 
  -6   8   3       37.85       45.67      3.54 o 
  -5   8   3       75.18       74.92      4.34 o 
  -4   8   3       42.98       44.57      3.24 o 
  -3   8   3       58.81       56.38      3.40 o 
  -2   8   3       35.52       37.50      2.70 o 
  -1   8   3      355.60      340.45      5.66 o 
   0   8   3        0.17       -0.08      0.53 o 
   1   8   3       30.53       38.51      2.10 o 
   2   8   3      787.99      791.81      7.83 o 
   3   8   3       97.13       95.15      2.42 o 
   4   8   3       76.53       75.72      3.20 o 
   5   8   3        3.70        4.07      1.12 o 
   6   8   3        0.48        0.44      0.61 o 
   7   8   3        3.88        3.40      1.27 o 
   8   8   3       11.23       14.71      2.13 o 
   9   8   3        5.84        5.10      1.70 o 
  10   8   3       67.05       74.92      4.30 o 
  -5   9   3        0.09       -0.50      1.17 o 
  -4   9   3       85.87       85.57      4.57 o 
  -3   9   3       97.77      106.38      4.84 o 
  -2   9   3        2.29        2.60      1.23 o 
  -1   9   3       95.49       96.94      4.24 o 
   0   9   3      241.94      245.19      6.71 o 
   1   9   3      316.96      337.45      4.61 o 
   2   9   3      275.09      277.29      3.92 o 
   3   9   3       12.26        8.34      1.47 o 
   4   9   3       17.15       15.81      1.77 o 
   5   9   3        5.70        6.59      1.08 o 
   6   9   3        5.46        7.14      1.07 o 
   7   9   3       43.77       50.94      3.40 o 
   8   9   3       22.87       27.05      2.70 o 
   9   9   3       62.99       62.75      3.94 o 
  10   9   3       28.73       27.49      3.07 o 
  -3  10   3        5.79        5.67      1.67 o 
  -2  10   3       71.12       76.79      4.20 o 
  -1  10   3       23.21       26.72      2.54 o 
   0  10   3      111.28      121.66      4.77 o 
   1  10   3       66.00       71.86      3.27 o 
   2  10   3        0.05        0.07      1.07 o 
   3  10   3       71.36       70.45      3.70 o 
   4  10   3        0.04        0.03      1.00 o 
   5  10   3       96.12      102.08      4.24 o 
   6  10   3       95.04       95.77      3.01 o 
   7  10   3       44.41       40.96      3.14 o 
   8  10   3       81.48       89.33      4.67 o 
   9  10   3       13.06       11.88      2.27 o 
  -2  11   3        0.32       -1.20      0.97 o 
  -1  11   3       38.86       37.96      3.10 o 
   0  11   3        4.20        5.36      1.22 o 
   1  11   3        8.52       13.98      2.34 o 
   2  11   3       50.43       61.35      3.87 o 
   3  11   3       30.82       31.19      2.84 o 
   4  11   3        0.22       -0.17      1.10 o 
   5  11   3       12.89       14.51      2.03 o 
   6  11   3       26.07       22.28      2.60 o 
   7  11   3        1.09       -0.57      1.30 o 
   8  11   3        1.33        0.97      1.40 o 
   1  12   3       18.31       23.38      3.00 o 
   2  12   3        0.33       -0.60      1.30 o 
   3  12   3        0.70       -0.20      1.27 o 
   4  12   3        8.67        8.47      1.97 o 
   5  12   3        0.03        0.50      1.23 o 
   6  12   3        2.43        0.93      1.50 o 
   7  12   3        0.18        1.13      1.47 o 
  -6 -11   4       13.36       16.75      2.60 o 
  -5 -11   4        5.27        5.97      1.97 o 
  -4 -11   4        5.69        7.44      1.90 o 
  -3 -11   4        0.00       -0.67      1.20 o 
  -2 -11   4        9.01        4.37      1.97 o 
  -1 -11   4        0.12        1.33      1.53 o 
  -8 -10   4        2.88        3.17      1.60 o 
  -7 -10   4       22.70       28.02      2.97 o 
  -6 -10   4        0.07       -0.67      1.07 o 
  -5 -10   4        0.49       -0.03      1.20 o 
  -4 -10   4        0.52        0.07      1.13 o 
  -3 -10   4        3.06        4.14      1.63 o 
  -2 -10   4       12.87       11.64      2.27 o 
  -1 -10   4        8.43        9.01      2.10 o 
   0 -10   4        9.73       10.54      2.20 o 
   1 -10   4       54.52       57.81      4.14 o 
  -9  -9   4        2.01        0.93      1.40 o 
  -8  -9   4        2.64        1.20      1.27 o 
  -7  -9   4       15.50       15.91      2.17 o 
  -6  -9   4        5.85        3.77      1.63 o 
  -5  -9   4        1.31        0.63      1.23 o 
  -4  -9   4        6.65        4.94      1.53 o 
  -3  -9   4        3.58        0.27      1.20 o 
  -2  -9   4       29.89       17.21      2.30 o 
  -1  -9   4      134.97      133.50      5.67 o 
   0  -9   4        5.45        5.20      1.70 o 
   1  -9   4       10.74       12.72      1.39 o 
   2  -9   4        0.56       -0.34      0.79 o 
   3  -9   4        2.21        3.70      1.12 o 
 -10  -8   4        3.67       10.04      2.13 o 
  -9  -8   4        0.06        0.50      1.33 o 
  -8  -8   4        0.48        0.67      1.17 o 
  -7  -8   4        0.22       -0.53      1.07 o 
  -6  -8   4       93.02       94.11      4.34 o 
  -5  -8   4       14.32       11.38      1.83 o 
  -4  -8   4       17.61       12.91      1.93 o 
  -3  -8   4        1.67       -0.57      1.00 o 
  -2  -8   4      214.47      203.22      6.57 o 
  -1  -8   4        0.63       -0.28      0.72 o 
   0  -8   4        1.10        1.32      0.74 o 
   1  -8   4        2.01        2.01      0.84 o 
   2  -8   4        1.46        2.51      0.91 o 
   3  -8   4       15.91       15.75      1.54 o 
   4  -8   4        7.54        7.91      1.31 o 
 -10  -7   4       13.76       18.18      2.54 o 
  -9  -7   4       49.45       51.35      5.42 o 
  -8  -7   4       29.17       29.69      2.64 o 
  -7  -7   4      129.82      116.49      4.70 o 
  -6  -7   4       45.47       40.46      2.84 o 
  -5  -7   4      786.07      780.53     14.91 o 
  -4  -7   4      691.49      715.48     13.91 o 
  -3  -7   4       77.52       72.22      3.50 o 
  -2  -7   4       29.52       32.29      1.47 o 
  -1  -7   4      135.97      128.73      3.09 o 
   0  -7   4      108.29      107.34      2.88 o 
   1  -7   4       11.03       10.57      2.10 o 
   2  -7   4       43.66       44.26      2.05 o 
   3  -7   4        8.10        6.46      1.09 o 
   4  -7   4        0.10       -1.30      0.93 o 
   5  -7   4        7.11        4.10      1.50 o 
   6  -7   4        3.25        4.40      1.60 o 
 -10  -6   4        4.41        4.04      1.63 o 
  -9  -6   4        4.13        7.47      1.80 o 
  -8  -6   4        4.77        4.80      1.43 o 
  -7  -6   4       57.82       48.50      3.07 o 
  -6  -6   4       45.25       41.60      2.80 o 
  -5  -6   4      774.27      744.17     13.84 o 
  -4  -6   4       22.61       20.88      1.90 o 
  -3  -6   4      111.83      113.45      4.10 o 
  -2  -6   4      120.89      116.01      2.62 o 
  -1  -6   4       19.76       19.69      1.50 o 
   0  -6   4       16.12       19.33      1.20 o 
   1  -6   4       69.19       64.90      2.35 o 
   2  -6   4        0.44       -0.61      0.53 o 
   3  -6   4      182.53      187.03      5.34 o 
   4  -6   4       23.97       20.08      2.17 o 
   5  -6   4       41.56       43.53      3.14 o 
   6  -6   4       43.47       38.30      3.07 o 
   7  -6   4       25.64       27.12      2.94 o 
 -11  -5   4        5.13        0.93      1.40 o 
 -10  -5   4       83.88       77.26      4.20 o 
  -9  -5   4        1.45        0.73      1.17 o 
  -8  -5   4        0.08       -0.57      0.93 o 
  -7  -5   4      396.08      386.80      8.91 o 
  -6  -5   4      647.65      631.98     12.14 o 
  -5  -5   4      159.80      162.26      4.90 o 
  -4  -5   4      246.40      236.55      6.07 o 
  -3  -5   4       23.67       25.44      1.07 o 
  -2  -5   4       11.20       18.99      2.67 o 
  -1  -5   4      403.56      431.55     13.36 o 
   0  -5   4      571.66      564.38     17.30 o 
   1  -5   4       64.75       69.32      2.11 o 
   2  -5   4       11.59       18.34      1.23 o 
   3  -5   4       81.18       77.33      2.44 o 
   4  -5   4       40.65       45.53      2.87 o 
   5  -5   4       95.71      100.54      4.34 o 
   6  -5   4       17.96       15.45      2.07 o 
   7  -5   4       29.21       25.85      2.74 o 
 -11  -4   4       26.34       27.02      2.84 o 
 -10  -4   4       20.98       18.35      2.40 o 
  -9  -4   4       74.44       67.55      3.74 o 
  -8  -4   4        2.76        4.50      1.43 o 
  -7  -4   4       57.49       52.11      2.94 o 
  -6  -4   4       51.76       48.64      2.64 o 
  -5  -4   4      174.05      196.92      5.30 o 
  -4  -4   4        0.15        1.50      0.40 o 
  -3  -4   4        3.13        3.63      0.48 o 
  -2  -4   4      252.81      221.15      4.35 o 
  -1  -4   4        1.54        4.28      0.62 o 
   0  -4   4      483.34      559.57      7.26 o 
   1  -4   4      517.18      595.42      7.57 o 
   2  -4   4      458.11      440.91      6.23 o 
   3  -4   4        1.03        1.00      0.54 o 
   4  -4   4        1.08        0.77      0.87 o 
   5  -4   4       36.77       35.33      2.50 o 
   6  -4   4        1.69        1.23      1.03 o 
   7  -4   4       12.23       12.88      2.03 o 
   8  -4   4        4.47        3.80      1.53 o 
 -11  -3   4        6.62        5.60      1.80 o 
 -10  -3   4       16.60       12.51      2.00 o 
  -9  -3   4       59.65       52.21      3.17 o 
  -8  -3   4       74.90       75.79      3.70 o 
  -7  -3   4       78.86       71.72      3.34 o 
  -6  -3   4       82.15       82.03      3.37 o 
  -5  -3   4       15.89       13.76      0.81 o 
  -4  -3   4      859.38      841.23      9.32 o 
  -3  -3   4      638.48      614.74      7.12 o 
  -2  -3   4       34.78       34.53      1.14 o 
  -1  -3   4       14.66       13.37      2.39 o 
   0  -3   4      618.82      652.13      9.92 o 
   1  -3   4       43.46       44.18      1.45 o 
   2  -3   4     2316.80     2386.55     24.05 o 
   3  -3   4      311.42      269.74      6.30 o 
   4  -3   4       23.38       21.75      1.77 o 
   5  -3   4      105.98       96.37      3.87 o 
   6  -3   4       84.23       93.34      4.07 o 
   7  -3   4        4.50        5.54      1.43 o 
   8  -3   4       10.24        5.24      1.60 o 
   9  -3   4        7.86        6.77      1.83 o 
 -11  -2   4       44.32       45.67      3.47 o 
 -10  -2   4       14.23       16.81      2.17 o 
  -9  -2   4       14.41       12.64      1.87 o 
  -8  -2   4       42.94       48.27      2.97 o 
  -7  -2   4       43.38       36.79      2.57 o 
  -6  -2   4        0.41        0.49      0.34 o 
  -5  -2   4      647.95      626.58      7.53 o 
  -4  -2   4      154.25      145.29      2.62 o 
  -3  -2   4      190.83      185.47      3.30 o 
  -2  -2   4      149.78      153.19      2.72 o 
  -1  -2   4       26.96       26.58      1.12 o 
   0  -2   4      145.84      161.10      2.64 o 
   1  -2   4      133.93      128.75      2.40 o 
   2  -2   4      141.52      142.63      2.66 o 
   3  -2   4      804.90      787.07     13.18 o 
   4  -2   4      141.95      151.42      4.50 o 
   5  -2   4       87.23       94.71      3.70 o 
   6  -2   4        1.59        3.50      1.13 o 
   7  -2   4       33.56       38.86      2.80 o 
   8  -2   4        3.76        4.10      1.47 o 
   9  -2   4        0.66       -0.40      1.07 o 
 -11  -1   4        5.69        8.84      2.00 o 
 -10  -1   4       72.54       76.26      4.10 o 
  -9  -1   4        4.61        6.24      1.57 o 
  -8  -1   4       15.22       13.58      1.83 o 
  -7  -1   4      208.59      185.85      2.87 o 
  -6  -1   4      867.46      854.23      8.05 o 
  -5  -1   4      154.61      177.82      2.39 o 
  -4  -1   4       18.20       29.04      1.14 o 
  -3  -1   4      191.90      210.91      3.25 o 
  -2  -1   4        0.99        0.11      0.52 o 
  -1  -1   4     1331.59     1294.30     13.12 o 
   0  -1   4      565.48      543.30      6.20 o 
   1  -1   4       55.32       58.36      1.37 o 
   2  -1   4      851.27      818.74      8.99 o 
   3  -1   4     4077.94     4147.13     55.81 o 
   4  -1   4      745.81      700.20     12.11 o 
   5  -1   4        7.29       29.86      2.00 o 
   6  -1   4      218.44      212.96      5.90 o 
   7  -1   4      109.77      110.62      4.34 o 
   8  -1   4       27.38       24.45      2.37 o 
   9  -1   4       22.94       27.02      2.60 o 
  10  -1   4        0.10        0.77      1.27 o 
 -10   0   4       14.35       15.91      2.24 o 
  -9   0   4       25.61       30.66      2.64 o 
  -8   0   4      490.58      483.18      7.21 o 
  -7   0   4        8.84       10.49      2.51 o 
  -6   0   4        1.18        2.55      0.49 o 
  -5   0   4        1.51        1.33      0.47 o 
  -4   0   4      169.42      174.75      3.09 o 
  -3   0   4      136.16      127.74      3.07 o 
  -2   0   4       26.62       14.98      0.75 o 
  -1   0   4     1693.45     1666.13     17.60 o 
   0   0   4      100.86       91.40      2.10 o 
   2   0   4     1099.92     1078.40     11.42 o 
   3   0   4      185.12      211.83      6.39 o 
   4   0   4     2007.48     2022.84     20.65 o 
   5   0   4       14.55       19.62      1.13 o 
   6   0   4      217.57      222.23      5.62 o 
   7   0   4        6.44        6.65      0.93 o 
   8   0   4       46.96       48.88      2.09 o 
   9   0   4        0.38        0.84      0.81 o 
  10   0   4        0.85        3.37      1.50 o 
 -10   1   4        1.69        1.47      1.40 o 
  -9   1   4      107.18      120.55      8.29 o 
  -8   1   4      274.05      276.16      5.26 o 
  -7   1   4      228.92      224.90      4.40 o 
  -6   1   4      426.34      414.31      6.51 o 
  -5   1   4       27.57       32.92      1.45 o 
  -4   1   4     1060.28     1041.94     13.36 o 
  -3   1   4      908.49      903.75     10.08 o 
  -2   1   4      642.46      636.84      7.37 o 
  -1   1   4       61.42       63.97      2.65 o 
   0   1   4      649.96      662.42      5.80 o 
   1   1   4      187.18      176.19      3.32 o 
   2   1   4        4.08        5.42      0.63 o 
   3   1   4     1580.45     1569.70     16.10 o 
   4   1   4     1518.02     1673.66     17.32 o 
   5   1   4      432.66      427.90      5.92 o 
   6   1   4      284.87      286.71      6.12 o 
   7   1   4      195.24      197.18      3.92 o 
   8   1   4       14.24       16.75      1.32 o 
   9   1   4        3.33        5.27      1.03 o 
  10   1   4        1.93        3.52      1.77 o 
 -10   2   4       24.41       22.46      1.81 o 
  -9   2   4        9.64        7.26      1.18 o 
  -8   2   4       66.52       66.39      2.55 o 
  -7   2   4       32.84       32.94      1.77 o 
  -6   2   4       34.08       34.00      1.45 o 
  -5   2   4       79.21       71.76      2.04 o 
  -4   2   4      101.79       90.51      4.04 o 
  -3   2   4       73.52       73.44      2.75 o 
  -2   2   4      104.17      114.64      2.31 o 
  -1   2   4      658.31      671.09      9.84 o 
   0   2   4        3.41        3.55      0.43 o 
   1   2   4     2025.66     2011.29     21.32 o 
   2   2   4       37.00       47.37      1.34 o 
   3   2   4       51.44       60.48      2.24 o 
   4   2   4     1408.85     1440.42     15.09 o 
   5   2   4       19.48       23.51      1.17 o 
   6   2   4        1.86        3.37      0.65 o 
   7   2   4       31.23       29.79      1.50 o 
   8   2   4       49.02       42.90      1.87 o 
   9   2   4        6.71       10.76      1.21 o 
  10   2   4       25.23       26.49      2.50 o 
  11   2   4        0.05        0.20      1.23 o 
  -9   3   4       47.41       45.47      3.27 o 
  -8   3   4        0.07        0.32      0.68 o 
  -7   3   4      137.68      135.03      3.63 o 
  -6   3   4      110.35      101.45      2.36 o 
  -5   3   4        0.76        1.99      0.97 o 
  -4   3   4       22.45       30.34      1.16 o 
  -3   3   4      387.06      415.62      5.91 o 
  -2   3   4      965.67      968.22     10.89 o 
  -1   3   4     2056.13     2195.40     21.55 o 
   0   3   4       56.71       42.21      1.68 o 
   1   3   4       73.09       87.54      1.80 o 
   2   3   4       51.46       51.06      2.10 o 
   3   3   4     1430.92     1340.42     13.96 o 
   4   3   4       12.48       15.02      1.22 o 
   5   3   4       60.30       57.22      1.72 o 
   6   3   4       15.79       16.69      1.06 o 
   7   3   4      153.07      158.33      3.31 o 
   8   3   4       18.29       21.33      1.38 o 
   9   3   4        1.20        0.17      1.10 o 
  10   3   4       13.52        9.74      1.93 o 
  11   3   4       25.66       28.69      2.84 o 
  -9   4   4        0.02       -0.33      1.13 o 
  -8   4   4       32.28       36.56      3.07 o 
  -7   4   4       72.61       76.36      4.00 o 
  -6   4   4       45.94       43.07      2.87 o 
  -5   4   4      155.92      160.93      3.75 o 
  -4   4   4      260.07      274.19      4.82 o 
  -3   4   4       32.40       38.53      2.34 o 
  -2   4   4     1367.35     1382.05     21.18 o 
  -1   4   4       37.48       55.75      1.65 o 
   0   4   4      171.13      195.96      3.08 o 
   1   4   4     1086.70     1112.43     11.82 o 
   2   4   4      891.15      878.36     10.11 o 
   3   4   4      251.98      257.50      2.94 o 
   4   4   4       28.80       33.68      0.85 o 
   5   4   4        5.13        3.55      0.63 o 
   6   4   4        7.24        7.33      1.88 o 
   7   4   4      187.55      184.96      3.61 o 
   8   4   4        1.01        0.87      1.07 o 
   9   4   4       17.99       16.41      2.07 o 
  10   4   4       19.77       12.94      2.07 o 
  11   4   4       69.21       75.26      4.14 o 
  -8   5   4       17.34       18.48      2.50 o 
  -7   5   4       81.10       79.79      4.27 o 
  -6   5   4       40.92       37.63      2.87 o 
  -5   5   4        4.39        4.95      2.08 o 
  -4   5   4      320.39      311.17      7.54 o 
  -3   5   4      643.49      629.23      8.42 o 
  -2   5   4       57.42       54.21      2.70 o 
  -1   5   4        8.31       11.31      1.33 o 
   0   5   4      505.31      481.23      9.04 o 
   1   5   4      147.65      121.42      2.46 o 
   2   5   4      489.89      525.27      6.58 o 
   3   5   4       66.02       69.23      1.40 o 
   4   5   4      136.76      136.02      2.37 o 
   5   5   4       18.45       22.76      1.98 o 
   6   5   4       73.26       73.73      3.20 o 
   7   5   4       35.84       33.19      2.40 o 
   8   5   4       41.63       44.40      2.87 o 
   9   5   4       11.20       14.64      2.03 o 
  10   5   4       82.86       86.83      4.37 o 
  11   5   4       23.61       19.21      2.54 o 
  -7   6   4        1.69        1.90      1.37 o 
  -6   6   4        0.02       -0.57      0.93 o 
  -5   6   4        1.76        4.67      1.40 o 
  -4   6   4      354.37      310.84      5.67 o 
  -3   6   4        3.94        3.36      0.77 o 
  -2   6   4       17.05       14.95      1.45 o 
  -1   6   4       85.34       90.84      3.54 o 
   0   6   4      422.48      435.27      8.74 o 
   1   6   4      150.14      164.26      4.50 o 
   2   6   4      108.52       99.69      2.32 o 
   3   6   4       39.47       38.93      1.16 o 
   4   6   4      190.00      185.10      2.64 o 
   5   6   4      209.03      201.57      3.63 o 
   6   6   4       93.71       91.20      3.77 o 
   7   6   4       52.60       53.71      3.10 o 
   8   6   4        7.70        9.34      1.77 o 
   9   6   4       15.35       18.35      2.24 o 
  10   6   4        2.36       -0.37      1.27 o 
  11   6   4        1.82       -0.37      1.57 o 
  -7   7   4        7.75        9.34      2.17 o 
  -6   7   4       68.77       77.23      4.44 o 
  -5   7   4       48.31       47.07      3.30 o 
  -4   7   4       96.36       77.86      4.00 o 
  -3   7   4      196.30      190.77      4.24 o 
  -2   7   4      160.14      165.31      6.27 o 
  -1   7   4        9.41        6.84      0.96 o 
   0   7   4       14.87       15.55      1.63 o 
   1   7   4       12.04        9.94      1.27 o 
   2   7   4      170.90      168.61      3.32 o 
   3   7   4      390.77      409.82      4.78 o 
   4   7   4      155.80      152.31      2.50 o 
   5   7   4      110.12      111.02      4.20 o 
   6   7   4        0.07        1.47      1.10 o 
   7   7   4       11.25       11.01      1.80 o 
   8   7   4        0.84        0.73      1.20 o 
   9   7   4       47.12       46.57      3.34 o 
  10   7   4        1.06        1.33      1.50 o 
  11   7   4        4.14        2.07      1.70 o 
  -6   8   4       45.33       46.20      3.64 o 
  -5   8   4       11.11       10.84      2.07 o 
  -4   8   4       91.10       99.61      4.77 o 
  -3   8   4       56.07       56.68      3.47 o 
  -2   8   4       40.17       36.65      1.86 o 
  -1   8   4      270.06      263.46      4.95 o 
   0   8   4        0.37        0.39      0.53 o 
   1   8   4      318.18      311.87      7.41 o 
   2   8   4      120.01      119.93      2.95 o 
   3   8   4      342.76      356.70      4.52 o 
   4   8   4      125.81      122.20      2.98 o 
   5   8   4      291.98      282.55      7.37 o 
   6   8   4       27.87       26.22      2.44 o 
   7   8   4      181.75      185.47      6.14 o 
   8   8   4       21.61       22.55      2.47 o 
   9   8   4        1.40        0.30      1.27 o 
  10   8   4        2.72        1.00      1.50 o 
  -4   9   4       30.00       31.69      3.00 o 
  -3   9   4       82.98       90.04      4.54 o 
  -2   9   4        6.84        6.94      1.63 o 
  -1   9   4       13.47       14.78      1.39 o 
   0   9   4      431.74      451.76      6.97 o 
   1   9   4      172.49      173.53      3.76 o 
   2   9   4      289.40      294.03      3.60 o 
   3   9   4        0.57        0.27      0.87 o 
   4   9   4        1.07        0.46      0.68 o 
   5   9   4      102.67       97.11      4.30 o 
   6   9   4      397.98      398.57      9.71 o 
   7   9   4        0.28       -0.73      1.17 o 
   8   9   4        1.10        1.90      1.37 o 
   9   9   4        4.93        2.87      1.77 o 
  10   9   4        6.51        6.37      2.00 o 
  -3  10   4       37.00       43.63      3.37 o 
  -2  10   4       38.38       34.93      2.94 o 
  -1  10   4       49.29       55.91      3.50 o 
   0  10   4       78.25       84.22      2.82 o 
   1  10   4       41.88       38.96      1.60 o 
   2  10   4        8.88       10.94      0.96 o 
   3  10   4        4.44        3.47      1.27 o 
   4  10   4        5.02        4.49      0.98 o 
   5  10   4        5.05        8.41      1.83 o 
   6  10   4        0.74        3.64      1.47 o 
   7  10   4       16.09       14.81      2.24 o 
   8  10   4        7.62       12.61      2.30 o 
   9  10   4       32.66       39.03      3.37 o 
  -1  11   4        0.50        0.47      1.20 o 
   0  11   4       22.99       26.49      2.64 o 
   1  11   4        0.05        1.13      1.30 o 
   2  11   4       15.18       15.01      2.27 o 
   3  11   4       83.40       92.74      4.47 o 
   4  11   4       17.76       24.59      2.50 o 
   5  11   4       17.44       20.38      2.44 o 
   6  11   4        2.54        5.57      1.73 o 
   7  11   4       80.23       76.69      4.34 o 
   8  11   4       51.69       50.47      3.80 o 
   1  12   4        0.33       -0.50      1.23 o 
   2  12   4        9.97       13.68      2.34 o 
   3  12   4       40.60       42.60      3.37 o 
   4  12   4        3.79        6.27      1.80 o 
   5  12   4        4.93        5.44      1.90 o 
   6  12   4       11.03       11.81      2.24 o 
  -7 -10   5        9.31        9.71      2.17 o 
  -6 -10   5       17.17       19.58      2.70 o 
  -5 -10   5       82.92       83.23      4.70 o 
  -4 -10   5       15.27       15.68      2.40 o 
  -3 -10   5        1.69        0.70      1.47 o 
  -2 -10   5        0.60        2.44      1.57 o 
  -1 -10   5       11.25        6.54      1.97 o 
   0 -10   5        4.35        4.54      1.90 o 
  -8  -9   5        0.45        0.10      1.30 o 
  -7  -9   5        0.82       -1.60      1.07 o 
  -6  -9   5       35.00       41.53      3.20 o 
  -5  -9   5       29.49       36.79      3.10 o 
  -4  -9   5       42.30       37.23      3.04 o 
  -3  -9   5        0.14       -0.70      0.97 o 
  -2  -9   5        4.69        5.27      1.63 o 
  -1  -9   5       75.75       75.92      4.34 o 
   0  -9   5        2.16        1.57      1.40 o 
   1  -9   5        0.11       -0.62      0.69 o 
   2  -9   5        0.34        0.14      1.37 o 
  -9  -8   5        2.15        0.47      1.47 o 
  -8  -8   5        4.95        3.84      1.50 o 
  -7  -8   5       11.80       10.81      1.93 o 
  -6  -8   5        1.34        0.17      1.07 o 
  -5  -8   5       11.30       12.04      1.97 o 
  -4  -8   5        2.55        1.43      1.27 o 
  -3  -8   5        8.45       11.38      1.93 o 
  -2  -8   5       16.33       16.51      2.17 o 
  -1  -8   5        1.11        1.37      1.23 o 
   0  -8   5       49.65       51.83      2.22 o 
   1  -8   5       16.27       12.02      1.34 o 
   2  -8   5        2.00        2.91      0.96 o 
   3  -8   5        0.05        0.11      0.79 o 
   4  -8   5        2.76        1.90      1.07 o 
 -10  -7   5        0.76       -2.00      1.33 o 
  -9  -7   5      134.09      140.87      5.77 o 
  -8  -7   5        1.04        0.97      1.27 o 
  -7  -7   5       68.79       58.58      3.47 o 
  -6  -7   5       26.28       28.19      2.54 o 
  -5  -7   5      114.52      110.72      4.60 o 
  -4  -7   5       28.03       33.03      2.67 o 
  -3  -7   5        3.09        2.60      1.13 o 
  -2  -7   5       15.66       18.45      2.07 o 
  -1  -7   5      134.15      137.88      6.59 o 
   0  -7   5       96.54      103.31      2.95 o 
   1  -7   5       88.03       88.45      4.32 o 
   2  -7   5       71.69       64.96      2.50 o 
   3  -7   5       12.96       10.92      1.32 o 
   4  -7   5       54.11       56.91      2.59 o 
   5  -7   5        1.17        1.17      0.98 o 
 -10  -6   5        0.02        0.73      1.53 o 
  -9  -6   5        6.77       10.21      2.03 o 
  -8  -6   5        0.06        1.40      1.20 o 
  -7  -6   5       37.36       33.86      2.60 o 
  -6  -6   5      295.02      299.23      7.77 o 
  -5  -6   5      582.77      563.90     11.51 o 
  -4  -6   5      550.98      551.99     11.41 o 
  -3  -6   5       12.92       13.08      1.67 o 
  -2  -6   5       36.21       36.80      1.54 o 
  -1  -6   5        2.34        1.98      0.80 o 
   0  -6   5       89.75       93.15      2.62 o 
   1  -6   5      122.80      123.13      4.34 o 
   2  -6   5        5.12        4.02      0.90 o 
   3  -6   5       18.18       14.32      1.35 o 
   4  -6   5        5.47        5.84      1.08 o 
   5  -6   5      119.09      130.68      3.79 o 
   6  -6   5       30.15       30.72      3.04 o 
 -10  -5   5       31.15       34.29      3.14 o 
  -9  -5   5        7.30        8.14      1.87 o 
  -8  -5   5        0.72       -1.10      1.03 o 
  -7  -5   5      155.01      160.09      5.44 o 
  -6  -5   5      553.53      543.45     11.14 o 
  -5  -5   5      130.96      127.73      4.47 o 
  -4  -5   5        1.77        1.13      0.90 o 
  -3  -5   5       38.43       43.92      1.51 o 
  -2  -5   5       24.79       26.21      1.23 o 
  -1  -5   5      272.80      288.57      4.69 o 
   0  -5   5        8.58       11.48      1.47 o 
   1  -5   5      220.81      225.67      4.20 o 
   2  -5   5       24.64       27.68      1.53 o 
   3  -5   5      593.16      582.38      8.30 o 
   4  -5   5       37.01       32.75      2.10 o 
   5  -5   5       85.73       76.71      2.77 o 
   6  -5   5       70.66       68.39      3.90 o 
   7  -5   5       11.86       10.44      2.10 o 
 -10  -4   5        0.36        3.47      1.63 o 
  -9  -4   5        5.78        5.97      1.70 o 
  -8  -4   5       43.44       35.43      2.77 o 
  -7  -4   5        9.15        4.94      1.47 o 
  -6  -4   5      372.53      347.33      8.11 o 
  -5  -4   5       29.86       31.09      2.13 o 
  -4  -4   5       14.77       15.57      0.94 o 
  -3  -4   5        4.04        5.97      1.48 o 
  -2  -4   5      241.30      225.21      3.69 o 
  -1  -4   5      121.26      128.98      2.68 o 
   0  -4   5       36.21       35.18      1.45 o 
   1  -4   5      253.49      244.92      4.20 o 
   2  -4   5       63.76       60.63      2.92 o 
   3  -4   5       46.77       41.35      2.05 o 
   4  -4   5       62.30       67.37      2.45 o 
   5  -4   5       61.11       59.38      3.30 o 
   6  -4   5        8.33        6.07      1.53 o 
   7  -4   5        0.02        0.33      1.13 o 
   8  -4   5        1.67        3.24      1.63 o 
 -10  -3   5        4.90        7.74      1.83 o 
  -9  -3   5       65.97       64.38      3.70 o 
  -8  -3   5      183.64      171.36      5.70 o 
  -7  -3   5        0.60        0.33      1.07 o 
  -6  -3   5      272.54      257.46      6.64 o 
  -5  -3   5      625.10      647.94      7.90 o 
  -4  -3   5       12.93        9.86      0.78 o 
  -3  -3   5      923.66      947.64     10.50 o 
  -2  -3   5      105.55      111.06      4.25 o 
  -1  -3   5       61.07       64.90      1.76 o 
   0  -3   5      735.14      757.37     18.41 o 
   1  -3   5        0.03       -0.48      0.38 o 
   2  -3   5        0.01       -0.57      0.38 o 
   3  -3   5       30.94       26.05      1.31 o 
   4  -3   5       98.02       92.38      3.15 o 
   5  -3   5       49.00       47.27      2.87 o 
   6  -3   5       49.04       44.53      2.97 o 
   7  -3   5        8.99        6.81      1.60 o 
   8  -3   5        8.32       12.64      2.24 o 
 -10  -2   5       34.55       37.09      3.07 o 
  -9  -2   5        2.61        3.17      1.43 o 
  -8  -2   5       26.95       25.75      2.37 o 
  -7  -2   5        8.66        9.27      1.57 o 
  -6  -2   5      140.44      134.57      2.90 o 
  -5  -2   5      781.98      775.27      9.19 o 
  -4  -2   5        9.66       15.19      1.62 o 
  -3  -2   5       35.66       45.01      1.63 o 
  -2  -2   5        0.03        2.94      0.53 o 
  -1  -2   5       62.08       58.68      1.56 o 
   0  -2   5      262.26      272.99      3.98 o 
   1  -2   5       37.65       33.80      1.22 o 
   2  -2   5       67.02       70.09      2.47 o 
   3  -2   5        2.29        5.23      0.66 o 
   4  -2   5      142.19      132.89      2.86 o 
   5  -2   5       79.88       74.59      3.40 o 
   6  -2   5        7.54        7.97      1.53 o 
   7  -2   5       39.30       36.06      2.74 o 
   8  -2   5        0.95       -0.50      1.07 o 
   9  -2   5        1.03       -1.55      1.03 o 
 -10  -1   5       39.05       39.53      3.17 o 
  -9  -1   5        3.60        1.73      1.23 o 
  -8  -1   5        2.53        2.84      1.17 o 
  -7  -1   5       16.16       15.71      0.92 o 
  -6  -1   5      132.11      126.91      2.87 o 
  -5  -1   5       23.47       22.03      1.20 o 
  -4  -1   5        2.24        3.57      0.95 o 
  -3  -1   5      154.42      133.86      2.69 o 
  -2  -1   5     6099.77     6519.67     61.35 o 
  -1  -1   5      216.81      206.02      3.16 o 
   0  -1   5      361.49      357.78      4.64 o 
   1  -1   5      177.96      187.61      2.94 o 
   2  -1   5       55.78       55.44      1.85 o 
   3  -1   5      148.39      139.72      2.63 o 
   4  -1   5      172.59      182.17      5.10 o 
   5  -1   5        0.11        0.93      0.73 o 
   6  -1   5       47.06       44.73      2.74 o 
   7  -1   5       31.54       32.49      2.50 o 
   8  -1   5        5.46        2.03      1.20 o 
   9  -1   5        7.17        6.10      1.77 o 
 -10   0   5       13.92        8.81      1.87 o 
  -9   0   5       19.59       18.11      2.20 o 
  -8   0   5      180.88      180.23      4.01 o 
  -7   0   5       64.65       64.03      1.78 o 
  -6   0   5        0.40        0.95      0.54 o 
  -5   0   5        6.47        7.19      0.82 o 
  -4   0   5      287.06      269.43      4.26 o 
  -3   0   5      194.43      214.56      3.53 o 
  -2   0   5     1981.74     2033.13     34.33 o 
  -1   0   5       55.64       48.91      1.34 o 
   0   0   5       48.27       60.95      1.39 o 
   1   0   5     1123.00     1120.12     11.61 o 
   2   0   5       22.28       15.51      0.83 o 
   3   0   5       11.56       15.16      0.72 o 
   4   0   5       56.54       62.12      1.92 o 
   5   0   5       26.42       27.91      1.42 o 
   6   0   5      105.24      101.32      3.84 o 
   7   0   5       21.34       19.76      3.52 o 
   8   0   5       15.61       16.30      1.45 o 
   9   0   5       19.82       20.08      2.40 o 
  10   0   5        0.66        0.33      1.33 o 
 -10   1   5        2.35        1.93      1.40 o 
  -9   1   5       48.53       55.16      2.41 o 
  -8   1   5      143.50      150.57      3.78 o 
  -7   1   5      456.42      437.19      5.48 o 
  -6   1   5       88.78       94.32      2.58 o 
  -5   1   5      813.83      773.32      9.60 o 
  -4   1   5      336.36      323.16      4.92 o 
  -3   1   5      681.54      643.94      7.84 o 
  -2   1   5      225.85      260.58      4.90 o 
  -1   1   5      652.58      687.68      7.84 o 
   0   1   5      308.10      284.08      3.03 o 
   1   1   5     3001.60     2925.68     28.40 o 
   2   1   5     1075.39     1098.22     11.82 o 
   3   1   5      129.86      154.92      2.90 o 
   4   1   5      153.93      153.66      3.02 o 
   5   1   5      197.14      194.97      3.68 o 
   6   1   5      222.99      229.23      4.82 o 
   7   1   5        8.02        7.47      1.23 o 
   8   1   5        0.01        0.07      0.65 o 
   9   1   5        0.22       -0.27      0.72 o 
  10   1   5       73.39       86.68      5.67 o 
  -9   2   5        0.54        0.25      0.72 o 
  -8   2   5        2.66        1.74      0.82 o 
  -7   2   5      499.74      498.75      6.18 o 
  -6   2   5       84.21       81.69      2.09 o 
  -5   2   5      821.74      808.76     10.18 o 
  -4   2   5      148.29      143.03      3.08 o 
  -3   2   5        0.91        1.04      0.90 o 
  -2   2   5      196.42      186.34      3.26 o 
  -1   2   5      585.67      552.78      5.19 o 
   0   2   5       30.04       21.16      1.33 o 
   1   2   5      220.05      246.91      5.90 o 
   2   2   5     2151.66     2248.68     27.89 o 
   3   2   5      879.01      944.68     10.59 o 
   4   2   5      551.92      586.76      7.44 o 
   5   2   5      379.87      355.28      5.33 o 
   6   2   5        1.75        1.27      0.55 o 
   7   2   5       37.34       33.07      1.71 o 
   8   2   5       17.46       20.15      1.46 o 
   9   2   5        0.50        0.20      1.35 o 
  10   2   5        1.29       -0.91      0.79 o 
  -9   3   5        0.27        1.53      0.91 o 
  -8   3   5       25.78       27.58      1.90 o 
  -7   3   5       10.50       12.48      1.07 o 
  -6   3   5     1020.13      961.94      9.84 o 
  -5   3   5        9.26       11.17      1.68 o 
  -4   3   5        5.88        5.61      0.80 o 
  -3   3   5      106.01       93.44      2.40 o 
  -2   3   5      901.29      905.77     15.91 o 
  -1   3   5       62.44       67.49      1.25 o 
   0   3   5      201.67      221.00      6.96 o 
   1   3   5      441.86      487.15      6.04 o 
   2   3   5      412.11      409.47      5.39 o 
   3   3   5     1580.26     1555.45     16.21 o 
   4   3   5     1108.39     1074.98     11.97 o 
   5   3   5        2.42        1.66      0.92 o 
   6   3   5       33.18       31.83      1.52 o 
   7   3   5      241.57      245.76      4.52 o 
   8   3   5       59.38       56.47      3.55 o 
   9   3   5       12.44       11.06      1.20 o 
  10   3   5        0.58       -0.83      1.37 o 
  -8   4   5       53.66       62.41      3.90 o 
  -7   4   5        4.17        3.64      1.33 o 
  -6   4   5        0.61        0.68      0.61 o 
  -5   4   5      201.57      198.19      3.48 o 
  -4   4   5      779.84      812.52     14.88 o 
  -3   4   5      189.29      172.03      5.24 o 
  -2   4   5       10.34       15.14      1.53 o 
  -1   4   5       59.76       50.90      1.34 o 
   0   4   5      298.04      334.76      4.59 o 
   1   4   5       35.57       44.44      1.39 o 
   2   4   5       69.57       54.26      1.73 o 
   3   4   5        5.17        8.43      1.28 o 
   4   4   5        9.20        9.67      0.85 o 
   5   4   5      147.72      149.33      3.08 o 
   6   4   5       11.38       11.14      0.99 o 
   7   4   5        5.83        6.59      1.82 o 
   8   4   5       47.94       51.53      2.07 o 
   9   4   5        0.33        1.30      1.27 o 
  10   4   5       32.90       35.53      2.94 o 
  11   4   5        5.29        4.87      1.87 o 
  -8   5   5       11.84       10.07      2.24 o 
  -7   5   5        7.83        7.67      1.87 o 
  -6   5   5        0.62        2.58      1.00 o 
  -5   5   5       16.24       13.34      1.33 o 
  -4   5   5      140.36      141.21      4.90 o 
  -3   5   5      549.85      529.54     11.01 o 
  -2   5   5       11.05        9.17      1.40 o 
  -1   5   5       32.61       35.88      1.26 o 
   0   5   5      401.16      373.24      5.14 o 
   1   5   5      455.93      459.44      6.06 o 
   2   5   5        1.55        2.44      0.53 o 
   3   5   5        5.82        3.90      0.43 o 
   4   5   5      136.92      130.20      2.79 o 
   5   5   5       63.09       67.49      2.02 o 
   6   5   5      206.36      209.32      3.92 o 
   7   5   5      118.75      119.22      2.93 o 
   8   5   5        0.48        0.13      1.07 o 
   9   5   5        7.30        9.34      1.90 o 
  10   5   5        0.39        0.27      1.33 o 
  11   5   5        1.77        1.93      1.77 o 
  -7   6   5       54.14       68.19      4.27 o 
  -6   6   5       65.99       67.35      3.97 o 
  -5   6   5       25.61       17.53      1.51 o 
  -4   6   5      404.31      364.88      6.37 o 
  -3   6   5      133.24      138.60      3.51 o 
  -2   6   5       61.57       59.61      3.17 o 
  -1   6   5      462.23      443.51      9.44 o 
   0   6   5       97.00      102.49      2.40 o 
   1   6   5       40.79       38.62      1.49 o 
   2   6   5       79.89       76.41      2.09 o 
   3   6   5      178.70      169.37      2.56 o 
   4   6   5       78.58       81.30      4.27 o 
   5   6   5        8.98        9.00      1.13 o 
   6   6   5        3.18        4.64      0.81 o 
   7   6   5        2.05        1.83      1.23 o 
   8   6   5        0.13        0.40      1.13 o 
   9   6   5        0.08        0.03      1.20 o 
  10   6   5        1.15        1.00      1.50 o 
  -6   7   5       79.68       86.00      4.70 o 
  -5   7   5       27.94       34.39      2.97 o 
  -4   7   5      216.70      203.52      4.67 o 
  -3   7   5      409.00      399.59     11.04 o 
  -2   7   5      253.40      248.63      4.04 o 
  -1   7   5        3.66        6.00      1.33 o 
   0   7   5        2.07        3.34      1.00 o 
   1   7   5      157.59      157.85      3.28 o 
   2   7   5        0.01       -0.29      0.39 o 
   3   7   5       40.65       41.31      1.30 o 
   4   7   5      266.41      267.28      4.56 o 
   5   7   5       34.57       35.67      1.62 o 
   6   7   5      108.17      110.78      4.44 o 
   7   7   5      298.20      291.26      7.84 o 
   8   7   5       14.06       13.48      2.07 o 
   9   7   5        0.74        0.47      1.23 o 
  10   7   5        3.64        3.84      1.80 o 
  -5   8   5       22.58       25.49      2.84 o 
  -4   8   5      101.54      108.48      5.04 o 
  -3   8   5        9.85        6.10      1.09 o 
  -2   8   5        2.32        1.57      0.73 o 
  -1   8   5       59.36       50.11      2.13 o 
   0   8   5      212.57      210.09      6.24 o 
   1   8   5        2.73        1.36      0.67 o 
   2   8   5      555.95      563.88      6.35 o 
   3   8   5       47.20       50.39      1.54 o 
   4   8   5       33.21       32.75      1.59 o 
   5   8   5       18.66       19.82      2.07 o 
   6   8   5      138.79      139.97      5.17 o 
   7   8   5        9.78       11.91      2.00 o 
   8   8   5        5.76        5.40      1.77 o 
   9   8   5        0.26        1.87      1.43 o 
  10   8   5        2.88        3.34      1.70 o 
  -4   9   5       29.62       30.52      3.07 o 
  -3   9   5        0.00       -0.03      0.90 o 
  -2   9   5        0.79        0.98      0.72 o 
  -1   9   5       78.35       82.41      2.83 o 
   0   9   5       15.98       17.00      2.10 o 
   1   9   5      762.56      763.52     14.44 o 
   2   9   5        0.27        0.36      0.56 o 
   3   9   5        0.56        1.85      0.57 o 
   4   9   5       78.34       86.10      3.90 o 
   5   9   5        9.49       11.21      1.80 o 
   6   9   5        8.67        9.44      1.83 o 
   7   9   5       26.25       27.75      2.74 o 
   8   9   5       36.52       39.53      3.20 o 
   9   9   5       32.17       31.89      3.14 o 
  -3  10   5        1.38        4.37      1.67 o 
  -2  10   5        7.10        4.37      1.50 o 
  -1  10   5      108.53      124.58      3.62 o 
   0  10   5        3.88        2.29      0.87 o 
   1  10   5        6.07        5.25      0.99 o 
   2  10   5       16.22       15.49      1.03 o 
   3  10   5      109.99      106.63      3.13 o 
   4  10   5       58.99       61.21      3.50 o 
   5  10   5        8.10        3.90      1.43 o 
   6  10   5        2.69        5.37      1.63 o 
   7  10   5        2.31        1.93      1.40 o 
   8  10   5        8.66       10.44      2.17 o 
   9  10   5        4.29        3.10      1.73 o 
  -1  11   5        3.69        0.20      1.03 o 
   0  11   5       20.91       16.65      2.15 o 
   1  11   5        1.72        0.64      0.68 o 
   2  11   5       30.92       29.19      2.80 o 
   3  11   5        0.38        0.03      1.23 o 
   4  11   5       40.32       33.76      2.94 o 
   5  11   5       10.55       12.51      2.10 o 
   6  11   5       13.89        8.94      2.03 o 
   7  11   5        0.04        0.73      1.33 o 
   2  12   5        0.10        3.14      1.63 o 
   3  12   5        0.00        0.13      1.30 o 
   4  12   5       20.07       24.15      2.67 o 
   5  12   5       70.99       72.16      4.24 o 
  -5 -10   6        9.83       12.21      2.37 o 
  -4 -10   6        0.25        0.50      1.53 o 
  -3 -10   6        8.99        8.91      2.10 o 
  -2 -10   6       17.59       18.01      2.64 o 
  -1 -10   6        0.54        2.57      1.60 o 
  -7  -9   6       10.40       12.01      2.30 o 
  -6  -9   6        0.01       -0.40      1.17 o 
  -5  -9   6       10.33        8.17      1.97 o 
  -4  -9   6        0.80        0.00      1.20 o 
  -3  -9   6       10.16       12.94      2.24 o 
  -2  -9   6        0.00       -1.20      1.07 o 
  -1  -9   6        0.02        0.87      1.30 o 
   0  -9   6       21.43       17.51      2.54 o 
   1  -9   6        0.04        0.73      1.40 o 
  -8  -8   6       94.19      106.71      5.04 o 
  -7  -8   6        1.53        0.80      1.23 o 
  -6  -8   6        0.52       -0.77      1.13 o 
  -5  -8   6       51.72       49.70      3.47 o 
  -4  -8   6       98.53      110.58      4.97 o 
  -3  -8   6       29.47       27.82      2.70 o 
  -2  -8   6       45.22       45.40      3.24 o 
  -1  -8   6       35.40       32.69      2.90 o 
   0  -8   6      116.06      114.13      3.41 o 
   1  -8   6      137.68      132.26      5.32 o 
   2  -8   6        6.12        8.51      1.30 o 
   3  -8   6        0.03       -0.66      0.77 o 
  -9  -7   6       16.90       16.88      2.50 o 
  -8  -7   6       12.60        7.81      1.90 o 
  -7  -7   6        0.39       -0.10      1.13 o 
  -6  -7   6      121.50      140.61      5.40 o 
  -5  -7   6       43.18       39.96      2.87 o 
  -4  -7   6       57.62       63.65      3.64 o 
  -3  -7   6      113.62      110.48      4.64 o 
  -2  -7   6        4.81        3.30      1.30 o 
  -1  -7   6        1.36        0.80      0.67 o 
   0  -7   6       82.41       84.27      2.77 o 
   1  -7   6       76.15       73.16      2.64 o 
   2  -7   6        0.29        0.17      0.71 o 
   3  -7   6        0.04        0.97      1.48 o 
   4  -7   6        1.80       -0.08      0.83 o 
  -9  -6   6        2.98        3.37      1.50 o 
  -8  -6   6        0.12        0.03      1.20 o 
  -7  -6   6        6.87        5.97      1.60 o 
  -6  -6   6        0.95        1.23      1.17 o 
  -5  -6   6      599.59      586.28     12.18 o 
  -4  -6   6      419.51      426.19      9.77 o 
  -3  -6   6      510.66      519.86     11.11 o 
  -2  -6   6       40.50       46.15      2.19 o 
  -1  -6   6       33.12       33.55      1.60 o 
   0  -6   6       38.29       38.19      4.87 o 
   1  -6   6      102.43       99.29      2.91 o 
   2  -6   6        1.00        1.21      0.76 o 
   3  -6   6        0.79        1.59      0.78 o 
   4  -6   6       46.90       42.01      2.16 o 
   5  -6   6        0.03       -0.13      1.13 o 
 -10  -5   6        0.02       -0.30      1.27 o 
  -9  -5   6        1.75        0.67      1.40 o 
  -8  -5   6        0.75        0.17      1.10 o 
  -7  -5   6        3.63        2.77      1.23 o 
  -6  -5   6       16.29       15.01      2.00 o 
  -5  -5   6      114.78      114.52      4.37 o 
  -4  -5   6       23.60       27.42      2.17 o 
  -3  -5   6      328.65      329.38      5.11 o 
  -2  -5   6        0.10       -0.11      0.53 o 
  -1  -5   6        3.87        4.79      0.74 o 
   0  -5   6        9.12       11.52      1.03 o 
   1  -5   6        0.49       -0.06      0.52 o 
   2  -5   6        6.93        5.38      0.91 o 
   3  -5   6        9.34       15.39      4.67 o 
   4  -5   6       10.63        7.76      1.10 o 
   5  -5   6      161.66      146.61      5.64 o 
   6  -5   6       51.24       43.63      3.37 o 
 -10  -4   6       10.85        9.17      2.07 o 
  -9  -4   6       59.24       51.77      3.47 o 
  -8  -4   6      245.56      216.97      6.74 o 
  -7  -4   6       12.79        8.21      1.60 o 
  -6  -4   6       17.69       16.58      2.00 o 
  -5  -4   6      164.80      171.23      5.30 o 
  -4  -4   6      776.91      770.18      9.26 o 
  -3  -4   6       26.28       24.13      1.22 o 
  -2  -4   6       57.22       51.07      2.90 o 
  -1  -4   6      171.09      178.13      3.45 o 
   0  -4   6       13.26       13.70      1.28 o 
   1  -4   6       45.98       48.36      2.80 o 
   2  -4   6       57.96       55.37      3.24 o 
   3  -4   6       29.64       37.25      1.72 o 
   4  -4   6      194.88      193.81      6.14 o 
   5  -4   6       29.10       34.29      2.70 o 
   6  -4   6        1.21        1.50      1.23 o 
   7  -4   6       17.26       12.21      2.13 o 
 -10  -3   6       46.34       49.10      3.60 o 
  -9  -3   6      234.45      223.60      7.14 o 
  -8  -3   6       86.72       74.02      3.94 o 
  -7  -3   6       28.73       25.69      2.37 o 
  -6  -3   6       63.17       62.68      3.27 o 
  -5  -3   6       75.16       72.83      2.10 o 
  -4  -3   6        3.02        5.77      0.74 o 
  -3  -3   6      151.10      143.94      2.88 o 
  -2  -3   6       50.50       48.66      1.59 o 
  -1  -3   6       18.03       22.76      1.83 o 
   0  -3   6      418.68      389.89      6.02 o 
   1  -3   6       18.77       18.25      1.57 o 
   2  -3   6       59.23       63.09      2.01 o 
   3  -3   6        1.04        1.01      0.53 o 
   4  -3   6      564.74      563.13     11.58 o 
   5  -3   6       98.28       85.10      4.04 o 
   6  -3   6        4.64        2.77      1.40 o 
   7  -3   6       12.17       13.08      2.10 o 
   8  -3   6        0.26        0.60      1.27 o 
 -10  -2   6       48.00       64.32      4.00 o 
  -9  -2   6        0.03        1.00      1.30 o 
  -8  -2   6        8.42        9.91      1.77 o 
  -7  -2   6       69.34       55.54      3.24 o 
  -6  -2   6        5.57        7.91      0.88 o 
  -5  -2   6      316.77      286.39      4.64 o 
  -4  -2   6        6.36        4.67      0.70 o 
  -3  -2   6       66.17       68.00      1.90 o 
  -2  -2   6      337.59      372.96      5.20 o 
  -1  -2   6      686.89      655.04      7.87 o 
   0  -2   6       58.05       54.63      1.64 o 
   1  -2   6      131.20      132.58      3.65 o 
   2  -2   6       43.83       50.98      1.65 o 
   3  -2   6       47.10       50.75      1.70 o 
   4  -2   6      503.67      504.82     10.54 o 
   5  -2   6      413.07      411.11      9.44 o 
   7  -2   6        0.19        0.13      1.10 o 
   8  -2   6       17.76       19.18      2.47 o 
 -10  -1   6       58.47       72.09      4.17 o 
  -9  -1   6       22.63       22.82      2.47 o 
  -8  -1   6      155.52      160.79      5.64 o 
  -7  -1   6      160.64      149.38      3.48 o 
  -6  -1   6      419.27      411.32      6.17 o 
  -5  -1   6        0.78        2.40      0.90 o 
  -4  -1   6      136.16      146.78      3.02 o 
  -3  -1   6      758.28      760.36      9.02 o 
  -2  -1   6      199.17      179.01      3.17 o 
  -1  -1   6       19.14       23.12      1.08 o 
   0  -1   6        3.14        2.72      0.68 o 
   1  -1   6      218.02      211.23      3.37 o 
   2  -1   6        3.16        4.53      0.73 o 
   3  -1   6      447.68      469.36      9.44 o 
   4  -1   6        4.13        7.94      1.33 o 
   5  -1   6      303.34      298.59      7.61 o 
   6  -1   6       39.50       37.63      2.77 o 
   7  -1   6       46.54       55.81      3.40 o 
   8  -1   6       95.24       98.34      4.70 o 
   9  -1   6        4.54        1.83      1.47 o 
 -10   0   6       53.25       51.04      3.67 o 
  -9   0   6       16.63       19.65      2.40 o 
  -8   0   6       10.08        6.44      0.82 o 
  -7   0   6       50.91       63.13      1.83 o 
  -6   0   6        6.72       10.08      1.07 o 
  -5   0   6        3.25        4.57      0.75 o 
  -4   0   6      200.83      191.14      3.57 o 
  -3   0   6       28.19       44.03      1.57 o 
  -2   0   6       47.45       47.96      1.67 o 
  -1   0   6        8.83       15.36      2.25 o 
   0   0   6        0.59        0.59      0.34 o 
   1   0   6       26.46       29.79      1.87 o 
   2   0   6      305.10      309.01      4.12 o 
   3   0   6      142.67      139.77      4.30 o 
   4   0   6       17.12       18.05      1.47 o 
   5   0   6       26.02       26.88      1.51 o 
   6   0   6      192.48      201.04      4.23 o 
   7   0   6        3.97        3.77      1.27 o 
   8   0   6      176.70      177.27      6.24 o 
   9   0   6        4.76        7.57      1.80 o 
  -9   1   6       85.15       88.40      4.50 o 
  -8   1   6       93.14       85.09      2.31 o 
  -7   1   6       25.83       25.95      1.30 o 
  -6   1   6     1568.50     1509.54     17.05 o 
  -5   1   6        0.26        1.03      1.00 o 
  -4   1   6        9.65        9.80      0.91 o 
  -3   1   6        5.61        4.74      1.10 o 
  -2   1   6      345.33      333.22      4.82 o 
  -1   1   6       23.53       21.02      0.99 o 
   0   1   6       19.56       25.89      1.87 o 
   1   1   6     1033.91     1030.71      8.96 o 
   2   1   6       72.51       69.72      2.57 o 
   3   1   6       24.78       18.14      1.10 o 
   4   1   6      502.12      508.06      8.37 o 
   5   1   6        0.13        0.09      0.52 o 
   6   1   6      192.07      194.52      4.01 o 
   7   1   6       26.57       26.99      1.63 o 
   8   1   6       40.40       44.94      2.14 o 
   9   1   6        7.79        6.44      1.18 o 
  10   1   6        0.05        0.22      0.90 o 
  -9   2   6        9.07        6.92      1.25 o 
  -8   2   6        1.36        0.78      0.73 o 
  -7   2   6       31.36       35.72      1.98 o 
  -6   2   6      110.84      108.87      4.29 o 
  -5   2   6      601.23      617.87      8.51 o 
  -4   2   6      241.85      226.59      6.40 o 
  -3   2   6        0.05        0.25      0.40 o 
  -2   2   6      154.62      163.66      4.42 o 
  -1   2   6      777.33      758.58      8.84 o 
   0   2   6        0.77        2.20      0.48 o 
   1   2   6      102.50       98.91      1.79 o 
   2   2   6        0.86        0.17      0.41 o 
   3   2   6      837.52      842.42      9.88 o 
   4   2   6        0.97        0.55      0.90 o 
   5   2   6      176.49      179.51      3.63 o 
   6   2   6       24.52       29.19      2.30 o 
   7   2   6       64.70       55.88      2.92 o 
   8   2   6       10.37       12.73      1.31 o 
   9   2   6       12.10       12.95      1.57 o 
  10   2   6       10.22       10.46      1.43 o 
  -9   3   6        3.38        5.37      1.43 o 
  -8   3   6       45.15       48.42      2.49 o 
  -7   3   6        1.19        2.27      0.71 o 
  -6   3   6        0.10        0.53      0.84 o 
  -5   3   6        4.14       19.68      2.03 o 
  -4   3   6       21.54       22.36      1.43 o 
  -3   3   6     1651.21     1618.47     22.98 o 
  -2   3   6      781.46      737.05      9.07 o 
  -1   3   6      141.00      139.75      2.00 o 
   0   3   6       10.06       10.35      0.71 o 
   1   3   6      793.20      755.81      8.80 o 
   2   3   6        2.67        5.11      0.83 o 
   3   3   6      565.65      548.05      7.10 o 
   4   3   6       44.12       47.18      2.60 o 
   5   3   6       71.64       66.05      2.12 o 
   6   3   6      442.98      450.71      9.37 o 
   7   3   6        0.58        1.96      0.79 o 
   8   3   6        6.08        5.46      1.00 o 
   9   3   6       11.30       11.68      1.50 o 
  10   3   6        4.94        4.77      1.63 o 
  -8   4   6       16.16       11.18      2.10 o 
  -7   4   6       82.24       86.06      2.51 o 
  -6   4   6       15.39       14.37      1.15 o 
  -5   4   6        4.02        3.03      0.56 o 
  -4   4   6       66.66       57.82      2.27 o 
  -3   4   6       16.32       15.78      1.40 o 
  -2   4   6       14.85       17.45      1.77 o 
  -1   4   6      312.43      321.21      7.41 o 
   0   4   6      954.30      980.72     10.89 o 
   1   4   6      309.95      325.34      7.07 o 
   2   4   6       19.14       15.50      2.70 o 
   3   4   6       23.91       34.17      4.67 o 
   4   4   6      156.88      156.97      3.24 o 
   5   4   6      180.46      178.23      3.58 o 
   6   4   6        1.21        1.70      0.71 o 
   7   4   6       91.21       94.77      2.80 o 
   8   4   6       12.97       11.32      1.21 o 
   9   4   6        5.82        8.07      1.83 o 
  10   4   6        0.13       -1.85      1.23 o 
  -7   5   6        0.79        1.13      1.10 o 
  -6   5   6       12.18       13.19      1.45 o 
  -5   5   6      255.13      257.07      5.25 o 
  -4   5   6       43.72       43.97      2.97 o 
  -3   5   6        0.80       -0.50      0.83 o 
  -2   5   6      491.09      493.91     10.41 o 
  -1   5   6      199.22      202.15      5.80 o 
   0   5   6      674.71      710.64      9.46 o 
   1   5   6       54.00       49.72      1.63 o 
   2   5   6      188.87      202.13      3.61 o 
   3   5   6       89.15       99.58      2.49 o 
   4   5   6       48.61       45.25      2.45 o 
   5   5   6      106.46      108.33      2.76 o 
   6   5   6       36.76       40.10      1.82 o 
   7   5   6        1.43        1.05      0.76 o 
   8   5   6        0.17        1.27      1.23 o 
   9   5   6       34.72       38.70      3.17 o 
  10   5   6       11.01       13.04      2.30 o 
  -7   6   6      118.08      125.66      5.87 o 
  -6   6   6       65.11       66.99      2.84 o 
  -5   6   6        8.16        5.73      1.10 o 
  -4   6   6       16.42       16.69      1.48 o 
  -3   6   6       25.37       27.55      2.44 o 
  -2   6   6       16.21       10.34      1.70 o 
  -1   6   6       52.48       54.47      3.04 o 
   0   6   6      427.32      409.90      5.81 o 
   1   6   6       79.66       75.81      2.13 o 
   2   6   6        3.10        2.76      0.63 o 
   3   6   6       12.11       10.64      0.97 o 
   4   6   6       10.78       12.69      1.37 o 
   5   6   6        2.72        2.46      1.02 o 
   6   6   6      145.15      145.40      3.40 o 
   7   6   6       32.06       33.39      2.84 o 
   8   6   6       17.47       15.68      2.24 o 
   9   6   6        8.65        7.44      1.90 o 
  10   6   6        0.01       -0.67      1.43 o 
  -6   7   6        1.88        0.30      1.40 o 
  -5   7   6       40.23       28.53      1.98 o 
  -4   7   6        2.99        1.96      0.82 o 
  -3   7   6        7.55       12.82      1.37 o 
  -2   7   6      500.60      474.43     10.87 o 
  -1   7   6       44.38       43.47      2.80 o 
   0   7   6       19.24       14.78      1.83 o 
   1   7   6      118.75      119.15      2.83 o 
   2   7   6       39.62       36.07      4.30 o 
   3   7   6       21.13       18.00      1.33 o 
   4   7   6       42.76       43.42      1.80 o 
   5   7   6        0.15        0.12      0.58 o 
   6   7   6      250.35      273.08      7.44 o 
   7   7   6       63.35       66.95      3.77 o 
   8   7   6       62.34       60.31      3.70 o 
   9   7   6       23.37       17.55      2.44 o 
  10   7   6        1.01        2.60      1.77 o 
  -5   8   6       16.11       15.21      2.40 o 
  -4   8   6       70.53       71.79      3.05 o 
  -3   8   6      117.27      112.83      3.51 o 
  -2   8   6       94.38       83.00      4.00 o 
  -1   8   6      167.27      157.42      5.67 o 
   0   8   6        2.73        2.94      1.17 o 
   1   8   6       22.88       22.82      1.42 o 
   2   8   6       25.05       22.92      1.42 o 
   3   8   6        0.12        0.19      0.61 o 
   4   8   6      175.85      177.74      3.83 o 
   5   8   6       29.45       30.86      2.54 o 
   6   8   6       44.19       40.76      3.00 o 
   7   8   6      145.58      135.74      5.37 o 
   8   8   6        0.05        0.37      1.27 o 
   9   8   6        3.73        2.00      1.63 o 
  -4   9   6       17.55       16.25      2.47 o 
  -3   9   6        0.71        0.88      0.81 o 
  -2   9   6        1.69        2.13      0.89 o 
  -1   9   6       42.70       45.22      2.39 o 
   0   9   6        4.59        3.60      1.27 o 
   1   9   6      140.74      148.95      5.34 o 
   2   9   6       69.92       73.20      2.48 o 
   3   9   6      242.20      245.26      4.74 o 
   4   9   6        0.20        0.47      1.00 o 
   5   9   6       50.02       50.07      3.14 o 
   6   9   6        8.51        5.70      1.63 o 
   7   9   6       14.59        9.14      2.00 o 
   8   9   6       14.28       19.01      2.54 o 
   9   9   6        7.26        4.84      1.87 o 
  -2  10   6        0.59        0.36      1.15 o 
  -1  10   6       30.37       30.06      1.98 o 
   0  10   6       30.99       24.23      1.73 o 
   1  10   6        2.38        4.07      1.43 o 
   2  10   6       59.69       62.63      2.43 o 
   3  10   6       60.14       54.24      3.27 o 
   4  10   6      191.06      188.14      6.07 o 
   5  10   6        1.52        3.07      1.37 o 
   6  10   6        1.05        0.70      1.27 o 
   7  10   6        0.79        1.47      1.37 o 
   8  10   6       47.38       44.60      3.60 o 
   0  11   6        8.05        5.50      1.21 o 
   1  11   6       32.86       31.14      1.64 o 
   3  11   6       22.73       20.65      2.37 o 
   4  11   6       45.73       52.24      3.47 o 
   5  11   6       66.88       71.35      3.97 o 
   6  11   6        3.25        2.50      1.50 o 
   7  11   6        1.69        1.90      1.57 o 
  -6  -9   7       47.21       50.24      3.80 o 
  -5  -9   7        3.72        4.37      1.77 o 
  -4  -9   7        1.26        0.40      1.50 o 
  -3  -9   7       27.43       30.59      3.07 o 
  -2  -9   7        5.96        5.50      1.70 o 
  -1  -9   7       23.32       20.95      2.60 o 
   0  -9   7        3.10        4.24      1.77 o 
  -7  -8   7        0.70        0.03      1.33 o 
  -6  -8   7       44.68       42.93      3.40 o 
  -5  -8   7        0.18       -0.90      1.17 o 
  -4  -8   7        0.98        1.77      1.47 o 
  -3  -8   7        2.15        2.94      1.50 o 
  -2  -8   7        0.16        1.23      1.30 o 
  -1  -8   7       11.25       12.58      2.07 o 
   0  -8   7       10.77        8.01      1.90 o 
   1  -8   7       49.92       50.05      2.43 o 
   2  -8   7       11.56        9.15      1.39 o 
  -8  -7   7        0.97        0.33      1.47 o 
  -7  -7   7        0.73        3.64      1.53 o 
  -6  -7   7       17.38       17.68      2.37 o 
  -5  -7   7       52.11       54.68      3.54 o 
  -4  -7   7        0.75        0.40      1.17 o 
  -3  -7   7        2.24        3.40      1.37 o 
  -2  -7   7        4.96        4.40      1.53 o 
  -1  -7   7       26.47       20.45      2.24 o 
   0  -7   7        4.50        4.05      0.99 o 
   1  -7   7       11.20        7.13      1.68 o 
   2  -7   7        4.08        2.96      1.92 o 
   3  -7   7        4.05        4.67      1.57 o 
  -9  -6   7       35.45       33.59      3.20 o 
  -8  -6   7        4.40        4.67      1.63 o 
  -7  -6   7       53.05       60.05      3.70 o 
  -6  -6   7        0.31       -0.80      1.17 o 
  -5  -6   7      286.77      279.95      7.74 o 
  -4  -6   7      113.65      120.93      4.77 o 
  -3  -6   7      668.62      701.30     13.98 o 
  -2  -6   7        5.65        4.20      1.30 o 
  -1  -6   7        9.29       10.43      1.33 o 
   0  -6   7       12.23       10.56      1.13 o 
   1  -6   7       28.94       30.59      3.82 o 
   2  -6   7       44.66       40.01      2.35 o 
   3  -6   7      102.80       97.87      4.54 o 
   4  -6   7       87.66       90.04      4.60 o 
   5  -6   7       27.25       21.15      2.64 o 
  -9  -5   7        3.45        4.60      1.83 o 
  -8  -5   7       40.86       48.60      3.50 o 
  -7  -5   7       19.05       13.81      2.03 o 
  -6  -5   7       17.59       15.41      2.00 o 
  -5  -5   7      121.40      117.42      4.64 o 
  -4  -5   7        2.98        3.20      1.30 o 
  -3  -5   7      216.47      221.27      6.30 o 
  -2  -5   7      768.30      803.91     10.15 o 
  -1  -5   7      112.21      115.84      2.98 o 
   0  -5   7       10.77       11.98      1.10 o 
   1  -5   7       84.01       87.55      3.50 o 
   2  -5   7        1.76        1.49      0.71 o 
   3  -5   7        4.98        6.40      1.53 o 
   4  -5   7        4.68        5.77      1.60 o 
   5  -5   7       39.96       44.13      3.37 o 
   6  -5   7       21.97       14.38      2.37 o 
  -9  -4   7        0.28       -0.37      1.33 o 
  -8  -4   7       21.18       27.49      2.74 o 
  -7  -4   7      103.26      109.25      4.70 o 
  -6  -4   7       30.44       30.32      2.47 o 
  -5  -4   7       58.50       71.32      3.54 o 
  -4  -4   7      621.79      627.31     12.18 o 
  -3  -4   7      130.08      129.44      2.97 o 
  -2  -4   7       31.33       34.79      1.57 o 
  -1  -4   7        8.65       10.72      1.62 o 
   0  -4   7        0.48        0.71      0.58 o 
   1  -4   7       22.77       23.60      1.36 o 
   2  -4   7       39.63       42.54      1.87 o 
   3  -4   7       22.48       24.72      2.37 o 
   4  -4   7        2.23        3.00      1.30 o 
   5  -4   7      193.38      162.69      6.04 o 
   6  -4   7       47.29       38.00      3.10 o 
  -9  -3   7       79.79       96.71      4.70 o 
  -8  -3   7       60.99       57.84      3.67 o 
  -7  -3   7       20.68       25.05      2.44 o 
  -6  -3   7       22.27       17.15      1.97 o 
  -5  -3   7       36.21       31.92      2.44 o 
  -4  -3   7      106.85      103.13      2.60 o 
  -3  -3   7       51.77       55.24      1.86 o 
  -2  -3   7       94.79       93.86      2.41 o 
  -1  -3   7      256.21      272.71      6.05 o 
   0  -3   7       27.85       22.65      1.32 o 
   1  -3   7      667.84      687.58      8.76 o 
   2  -3   7      152.16      152.40      3.28 o 
   3  -3   7       40.78       37.90      2.67 o 
   4  -3   7        0.03       -0.83      0.93 o 
   5  -3   7        1.95        1.87      1.17 o 
   6  -3   7        1.48        1.53      1.33 o 
   7  -3   7        8.37        5.94      1.77 o 
  -9  -2   7        0.11        1.03      1.27 o 
  -8  -2   7       50.37       52.74      3.47 o 
  -7  -2   7       11.24       13.21      1.97 o 
  -6  -2   7       44.92       43.53      2.87 o 
  -5  -2   7       10.73        9.33      1.13 o 
  -4  -2   7        0.58        0.64      0.52 o 
  -3  -2   7      177.07      191.51      3.60 o 
  -2  -2   7       65.45       63.28      1.90 o 
  -1  -2   7      703.32      722.79      8.77 o 
   0  -2   7      248.66      251.06      4.14 o 
   1  -2   7      138.43      139.19      5.49 o 
   2  -2   7       12.24       12.68      1.57 o 
   3  -2   7       74.61       72.52      3.37 o 
   4  -2   7       23.17       30.39      2.44 o 
   5  -2   7        0.28        1.03      1.03 o 
   6  -2   7        0.10        1.80      1.20 o 
   7  -2   7        0.75        1.17      1.23 o 
   8  -2   7       23.47       23.55      2.87 o 
  -9  -1   7        1.73        1.93      1.43 o 
  -8  -1   7      312.21      308.44      8.44 o 
  -7  -1   7        7.12       11.54      1.83 o 
  -6  -1   7       90.22       81.29      2.52 o 
  -5  -1   7       33.84       35.92      2.60 o 
  -4  -1   7        0.14       -0.30      0.46 o 
  -3  -1   7      281.39      273.05      4.48 o 
  -2  -1   7       25.30       33.16      1.40 o 
  -1  -1   7        6.75        4.96      0.92 o 
   0  -1   7      397.09      405.69      5.52 o 
   1  -1   7      120.34      121.18      3.05 o 
   2  -1   7      214.48      208.36      5.77 o 
   3  -1   7      105.76      102.54      3.94 o 
   4  -1   7       17.30       15.91      1.87 o 
   5  -1   7       14.12       12.11      1.80 o 
   6  -1   7       14.50       15.58      2.10 o 
   7  -1   7        1.39        1.83      1.23 o 
   8  -1   7        8.96        6.30      1.77 o 
  -9   0   7       15.29       17.65      2.44 o 
  -8   0   7       17.32       18.48      2.34 o 
  -7   0   7       33.99       30.39      3.15 o 
  -6   0   7       12.00       10.54      1.20 o 
  -5   0   7       45.10       49.28      1.91 o 
  -4   0   7      238.34      229.07      4.19 o 
  -3   0   7      411.16      415.23      5.98 o 
  -2   0   7      154.39      147.06      2.98 o 
  -1   0   7       11.08        7.40      0.72 o 
   0   0   7     1890.37     1936.80     19.76 o 
   1   0   7        1.49        4.39      1.78 o 
   2   0   7        0.30       -0.13      0.53 o 
   3   0   7        2.33        2.80      1.00 o 
   4   0   7       58.34       61.71      3.10 o 
   5   0   7        1.03        0.17      0.80 o 
   6   0   7       18.31       24.19      2.30 o 
   7   0   7        8.19        6.07      1.53 o 
   8   0   7       14.86       16.05      2.30 o 
   9   0   7        7.67        7.94      2.07 o 
  -9   1   7       32.35       28.86      2.90 o 
  -8   1   7        5.38        5.74      0.89 o 
  -7   1   7        9.66       13.73      1.37 o 
  -6   1   7       79.14       67.58      5.12 o 
  -5   1   7     1587.58     1531.16     17.14 o 
  -4   1   7        0.15       -0.35      0.45 o 
  -3   1   7      174.45      168.17      3.39 o 
  -2   1   7      151.62      142.06      5.15 o 
  -1   1   7      175.57      152.70      2.92 o 
   0   1   7      451.44      432.08      5.66 o 
   1   1   7        7.84        6.30      1.10 o 
   2   1   7        2.54        4.85      1.03 o 
   3   1   7      101.69      108.75      2.69 o 
   4   1   7      563.35      564.51      8.74 o 
   5   1   7       24.08       24.67      1.52 o 
   6   1   7        0.89       -0.28      0.66 o 
   7   1   7        0.13       -0.20      0.69 o 
   8   1   7        4.72        4.75      1.08 o 
   9   1   7        0.23        0.11      0.82 o 
  -9   2   7       15.76       13.58      1.78 o 
  -8   2   7        0.01       -0.08      0.62 o 
  -7   2   7        6.28        9.55      1.55 o 
  -6   2   7      359.78      369.43      8.67 o 
  -5   2   7      521.60      486.32      8.56 o 
  -4   2   7      119.75      126.56      3.35 o 
  -3   2   7      275.92      268.17      4.61 o 
  -2   2   7       16.36       19.66      2.52 o 
  -1   2   7      619.72      583.98      9.91 o 
   0   2   7      209.77      209.34      2.70 o 
   1   2   7       62.50       66.59      1.84 o 
   2   2   7       19.83       22.70      1.17 o 
   3   2   7      474.25      451.79      6.38 o 
   4   2   7      382.99      399.01      6.54 o 
   5   2   7      136.29      147.10      5.37 o 
   6   2   7      295.91      282.04      5.37 o 
   7   2   7       52.95       47.00      2.13 o 
   8   2   7        9.65        9.33      1.28 o 
   9   2   7       25.49       27.89      1.92 o 
  -8   3   7      106.26      104.87      2.82 o 
  -7   3   7        5.42        4.22      0.80 o 
  -6   3   7       21.01       21.72      1.61 o 
  -5   3   7       65.47       66.76      2.49 o 
  -4   3   7      537.17      523.81      7.68 o 
  -3   3   7      663.64      650.67      8.69 o 
  -2   3   7      736.23      704.05      8.96 o 
  -1   3   7      179.35      174.68      3.35 o 
   0   3   7       17.46       21.36      2.57 o 
   1   3   7       63.26       59.25      1.80 o 
   2   3   7       23.57       25.24      1.29 o 
   3   3   7      349.76      342.18      5.29 o 
   4   3   7       61.82       67.17      2.37 o 
   5   3   7       11.58        8.36      1.01 o 
   6   3   7      195.62      201.59      4.23 o 
   7   3   7      232.33      245.47      4.91 o 
   8   3   7       36.01       42.18      2.11 o 
   9   3   7       22.69       21.47      1.71 o 
  10   3   7        0.43        2.74      1.57 o 
  -8   4   7       79.35       91.66      3.89 o 
  -7   4   7        0.05        0.87      0.70 o 
  -6   4   7       26.34       28.99      2.07 o 
  -5   4   7        0.19       -0.23      0.57 o 
  -4   4   7       98.29       97.39      2.92 o 
  -3   4   7      199.39      201.22      4.16 o 
  -2   4   7        9.70       12.46      1.11 o 
  -1   4   7       48.97       44.97      2.70 o 
   0   4   7       20.54       20.07      1.10 o 
   1   4   7       96.82       91.99      2.27 o 
   2   4   7       95.59       94.44      2.40 o 
   3   4   7       54.84       59.76      5.87 o 
   4   4   7       48.47       45.95      1.83 o 
   5   4   7       33.80       37.85      1.90 o 
   6   4   7       63.03       53.25      2.12 o 
   7   4   7        8.07        9.00      2.20 o 
   8   4   7        0.10        1.19      0.81 o 
   9   4   7       13.35       10.67      2.10 o 
  10   4   7        4.75        3.54      1.67 o 
  -7   5   7        2.30        3.09      1.03 o 
  -6   5   7       90.84       83.14      6.37 o 
  -5   5   7      112.75      118.40      2.90 o 
  -4   5   7      112.52      110.08      4.77 o 
  -3   5   7      117.55      111.35      4.60 o 
  -2   5   7     1011.77      997.43     17.61 o 
  -1   5   7      692.13      640.82     12.61 o 
   0   5   7        8.57        8.14      1.43 o 
   1   5   7      116.34      117.66      4.40 o 
   2   5   7        1.17        3.76      0.88 o 
   3   5   7        0.00        0.01      0.62 o 
   4   5   7       85.53       85.22      2.49 o 
   5   5   7       13.58       12.58      1.14 o 
   6   5   7        0.34        0.77      1.17 o 
   7   5   7       34.88       38.91      1.93 o 
   8   5   7       60.43       71.45      3.90 o 
   9   5   7       35.06       41.16      3.34 o 
  10   5   7       10.38        9.57      2.13 o 
  -6   6   7       53.45       56.13      2.62 o 
  -5   6   7        9.22        7.29      1.23 o 
  -4   6   7        5.31        6.81      1.70 o 
  -3   6   7        9.64        7.07      1.53 o 
  -2   6   7      207.97      200.12      6.37 o 
  -1   6   7      158.45      146.45      5.17 o 
   0   6   7       61.62       62.21      3.30 o 
   1   6   7       13.78       18.46      1.20 o 
   2   6   7      143.90      142.26      3.50 o 
   3   6   7      206.25      209.86      4.06 o 
   4   6   7        2.06        1.63      0.69 o 
   5   6   7       33.74       33.35      1.71 o 
   6   6   7        0.12        0.28      0.65 o 
   7   6   7       24.72       21.29      1.62 o 
   8   6   7       36.23       36.09      3.14 o 
   9   6   7        0.69        1.03      1.47 o 
  -5   7   7       40.33       45.03      2.42 o 
  -4   7   7       97.40       99.39      3.36 o 
  -3   7   7       54.89       48.67      3.37 o 
  -2   7   7       12.40        7.24      1.70 o 
  -1   7   7        6.21        4.57      1.43 o 
   0   7   7       34.62       36.63      2.67 o 
   1   7   7      481.37      465.09     10.31 o 
   2   7   7      623.19      629.71      8.44 o 
   3   7   7      102.95      110.09      2.91 o 
   4   7   7        0.00       -0.41      1.18 o 
   5   7   7       24.90       23.07      1.49 o 
   6   7   7        0.47        1.26      0.75 o 
   7   7   7        0.03       -0.10      1.33 o 
   8   7   7       29.15       28.05      2.90 o 
   9   7   7       11.02       11.48      2.17 o 
  -4   8   7       23.86       26.23      4.04 o 
  -3   8   7        8.34       11.84      1.46 o 
  -2   8   7       55.14       49.17      3.40 o 
  -1   8   7       75.36       71.95      3.94 o 
   0   8   7        1.49        2.84      1.23 o 
   1   8   7        2.86        0.67      0.97 o 
   2   8   7        0.38        1.21      0.73 o 
   3   8   7        1.21        2.17      0.81 o 
   4   8   7        0.01        0.04      0.66 o 
   5   8   7        9.42        7.76      1.08 o 
   6   8   7       89.63       95.17      4.30 o 
   7   8   7       22.52       24.29      2.64 o 
   8   8   7       81.47       77.93      4.37 o 
   9   8   7        9.71       10.24      2.30 o 
  -3   9   7       32.71       30.97      2.11 o 
  -2   9   7       72.26       76.15      2.96 o 
  -1   9   7       63.12       67.72      3.97 o 
   0   9   7        1.36        2.67      1.30 o 
   1   9   7       16.68       11.84      1.90 o 
   2   9   7        9.27        2.77      1.27 o 
   3   9   7      361.11      356.61      6.08 o 
   4   9   7      218.50      243.06      4.89 o 
   5   9   7       18.52       25.55      2.50 o 
   6   9   7        0.43        0.23      1.37 o 
   7   9   7        1.02        4.67      1.67 o 
   8   9   7       26.60       26.99      3.04 o 
  -2  10   7       22.08       25.29      1.99 o 
  -1  10   7        5.55        5.89      1.16 o 
   0  10   7        4.95        3.84      1.53 o 
   1  10   7       43.73       42.27      3.10 o 
   2  10   7       13.16       17.51      2.27 o 
   3  10   7       98.05      104.38      4.37 o 
   4  10   7        1.10       -0.63      1.13 o 
   5  10   7       54.31       58.24      3.54 o 
   6  10   7       55.36       59.58      3.74 o 
   7  10   7        7.87        8.64      2.07 o 
   1  11   7      119.83      140.06      4.01 o 
   4  11   7        1.99        3.54      1.53 o 
   5  11   7       39.19       40.73      3.27 o 
   6  11   7       20.21       20.75      2.70 o 
  -6  -8   8       15.83       15.58      2.47 o 
  -5  -8   8      148.32      149.65      6.17 o 
  -4  -8   8       47.03       52.41      3.74 o 
  -3  -8   8        0.02       -0.40      1.30 o 
  -2  -8   8       11.79       15.41      2.30 o 
  -1  -8   8        0.04        0.20      1.23 o 
   0  -8   8        6.30        7.67      1.87 o 
  -7  -7   8        0.12       -1.30      1.30 o 
  -6  -7   8        0.26       -1.37      1.30 o 
  -5  -7   8       24.17       24.09      2.60 o 
  -4  -7   8        3.74        5.27      1.70 o 
  -3  -7   8      294.89      285.85      8.31 o 
  -2  -7   8        6.28        5.30      1.67 o 
  -1  -7   8      121.58      132.53      5.34 o 
   0  -7   8       14.41       16.31      1.85 o 
   1  -7   8       30.82       29.89      2.75 o 
   2  -7   8       51.31       55.04      3.70 o 
  -8  -6   8       10.03       14.11      2.44 o 
  -7  -6   8        8.17       11.11      2.13 o 
  -6  -6   8       11.71       11.58      1.97 o 
  -5  -6   8        4.43        1.97      1.33 o 
  -4  -6   8      202.95      213.60      6.67 o 
  -3  -6   8      125.91      133.57      5.17 o 
  -2  -6   8       18.65       19.38      2.24 o 
  -1  -6   8       80.38       81.55      2.76 o 
   0  -6   8        1.90        1.47      0.80 o 
   1  -6   8        0.10       -0.28      0.68 o 
   2  -6   8        3.59        3.20      1.33 o 
   3  -6   8       18.48       18.91      2.44 o 
   4  -6   8        4.57        5.60      1.80 o 
  -8  -5   8       12.98        8.47      1.97 o 
  -7  -5   8        4.78        2.07      1.57 o 
  -6  -5   8        0.44       -0.47      1.13 o 
  -5  -5   8       13.74       12.01      1.90 o 
  -4  -5   8      220.43      220.33      6.54 o 
  -3  -5   8      393.03      403.61      9.41 o 
  -2  -5   8      254.21      273.69      5.05 o 
  -1  -5   8       29.81       30.85      1.70 o 
   0  -5   8       11.97        9.53      1.12 o 
   1  -5   8        1.28        1.18      0.98 o 
   2  -5   8        7.65        7.11      1.57 o 
   3  -5   8        2.94        4.00      1.43 o 
   4  -5   8        0.49        2.97      1.37 o 
   5  -5   8       26.52       25.52      2.90 o 
  -9  -4   8        0.62        0.30      1.33 o 
  -8  -4   8       14.86       14.68      2.27 o 
  -7  -4   8        7.75        5.97      1.77 o 
  -6  -4   8       31.70       26.45      2.57 o 
  -5  -4   8       27.30       25.22      2.34 o 
  -4  -4   8       80.43       81.70      3.77 o 
  -3  -4   8       19.54       21.13      1.39 o 
  -2  -4   8       23.00       19.25      1.65 o 
  -1  -4   8      550.13      555.87      7.85 o 
   0  -4   8        0.87        1.70      0.70 o 
   1  -4   8        3.45        1.83      0.97 o 
   2  -4   8        2.26       -0.13      0.80 o 
   3  -4   8        0.01       -0.37      0.97 o 
   4  -4   8        8.21        7.37      1.70 o 
   5  -4   8        7.47        5.97      1.83 o 
   6  -4   8       36.80       39.76      3.34 o 
  -9  -3   8       24.66       33.16      3.17 o 
  -8  -3   8       16.98       21.45      2.60 o 
  -7  -3   8      210.12      204.36      6.71 o 
  -6  -3   8      411.85      368.41      9.07 o 
  -5  -3   8        4.99        6.57      1.57 o 
  -4  -3   8       13.46       13.27      1.12 o 
  -3  -3   8       22.28       20.34      1.77 o 
  -2  -3   8      127.88      131.17      3.07 o 
  -1  -3   8       47.17       43.91      1.78 o 
   0  -3   8        4.19        5.59      0.87 o 
   1  -3   8      250.81      276.24      7.31 o 
   2  -3   8       16.85       16.05      1.97 o 
   3  -3   8        0.03       -0.10      0.77 o 
   4  -3   8       19.47       24.29      2.47 o 
   5  -3   8        0.05        0.17      1.13 o 
   6  -3   8      178.14      158.89      6.37 o 
  -9  -2   8      122.78      133.07      5.64 o 
  -8  -2   8        5.17        3.90      1.63 o 
  -7  -2   8      295.00      298.76      8.24 o 
  -6  -2   8        2.08       -1.40      0.93 o 
  -5  -2   8       12.88       12.31      1.17 o 
  -4  -2   8       16.71       18.38      1.37 o 
  -3  -2   8      139.95      129.89      4.22 o 
  -2  -2   8        4.53        2.97      0.69 o 
  -1  -2   8      150.48      152.28      3.25 o 
   0  -2   8      147.04      148.08      3.15 o 
   1  -2   8       19.44       21.18      2.07 o 
   2  -2   8      220.13      231.98      6.61 o 
   3  -2   8       10.47       10.24      1.70 o 
   4  -2   8        1.57        0.73      0.90 o 
   5  -2   8       17.41       17.98      2.20 o 
   6  -2   8      100.59       81.73      4.40 o 
   7  -2   8       68.86       72.02      4.37 o 
  -9  -1   8        9.52       11.71      2.13 o 
  -8  -1   8      114.37      121.13      5.20 o 
  -7  -1   8      202.04      202.49      6.50 o 
  -6  -1   8        2.35        3.28      0.83 o 
  -5  -1   8       82.66       71.35      2.37 o 
  -4  -1   8      129.49      125.94      3.99 o 
  -3  -1   8        6.78        5.76      0.81 o 
  -2  -1   8       82.94       81.75      2.31 o 
  -1  -1   8       36.18       40.60      1.59 o 
   0  -1   8       17.95       17.41      1.11 o 
   2  -1   8      234.10      227.94      6.40 o 
   3  -1   8       11.73       13.48      1.80 o 
   4  -1   8       21.35       25.82      2.27 o 
   5  -1   8       53.90       57.51      3.40 o 
   6  -1   8        3.34        3.17      1.40 o 
   7  -1   8       50.43       48.97      3.50 o 
   8  -1   8       10.19       12.61      2.34 o 
  -9   0   8       45.43       51.07      3.74 o 
  -8   0   8       92.03       95.04      4.67 o 
  -7   0   8        0.40       -0.69      0.70 o 
  -6   0   8      121.95      133.89      6.81 o 
  -5   0   8      140.27      118.64      4.80 o 
  -4   0   8      335.91      316.00      8.79 o 
  -3   0   8       96.99      102.82      2.67 o 
  -2   0   8       42.04       49.02      1.78 o 
  -1   0   8      538.36      558.40      7.87 o 
   0   0   8       50.20       46.54      2.60 o 
   1   0   8       19.07       22.42      2.00 o 
   2   0   8        0.01        0.90      0.83 o 
   3   0   8      139.88      143.78      5.00 o 
   4   0   8        0.05        0.60      0.93 o 
   5   0   8      161.61      153.78      5.47 o 
   6   0   8        7.67        7.71      1.67 o 
   7   0   8        2.74        2.54      1.27 o 
   8   0   8        7.21        6.27      1.77 o 
  -8   1   8        3.22        0.98      0.65 o 
  -7   1   8        2.89        3.14      0.94 o 
  -6   1   8      240.96      236.38      4.85 o 
  -5   1   8       58.36       64.87      2.36 o 
  -4   1   8       22.24       29.50      1.56 o 
  -3   1   8      105.03      105.87      3.24 o 
  -2   1   8      151.51      146.52      3.12 o 
  -1   1   8       12.58       10.39      0.98 o 
   0   1   8       28.33       29.49      2.13 o 
   1   1   8        5.20        3.67      1.07 o 
   2   1   8       84.20       81.33      3.54 o 
   3   1   8      127.16      116.12      4.37 o 
   4   1   8       33.44       42.40      1.88 o 
   5   1   8      230.01      242.48      4.87 o 
   6   1   8        1.62       -0.56      0.72 o 
   7   1   8       11.63       11.64      1.38 o 
   8   1   8       14.96       14.21      2.13 o 
  -8   2   8       16.48       18.00      1.32 o 
  -7   2   8      280.80      268.79      5.60 o 
  -6   2   8        1.70        0.76      0.85 o 
  -5   2   8       93.68       98.98      2.98 o 
  -4   2   8     1137.59     1112.17     13.40 o 
  -3   2   8        4.81        5.47      0.85 o 
  -2   2   8       47.97       46.25      1.87 o 
  -1   2   8      220.12      227.89      3.98 o 
   0   2   8        4.31        3.70      1.00 o 
   1   2   8       41.22       38.05      2.47 o 
   2   2   8      155.76      157.64      3.31 o 
   3   2   8       57.08       60.46      2.09 o 
   4   2   8       55.45       52.44      2.02 o 
   5   2   8       36.89       37.62      1.89 o 
   6   2   8      262.72      258.19      8.62 o 
   7   2   8       22.39       22.53      2.08 o 
   8   2   8       33.41       34.32      2.04 o 
   9   2   8        5.31        4.09      1.11 o 
  -8   3   8      131.64      141.12      3.35 o 
  -7   3   8        8.54        7.54      1.01 o 
  -6   3   8        3.53        2.82      0.92 o 
  -5   3   8        0.17        0.02      0.65 o 
  -4   3   8        4.98        5.29      0.95 o 
  -3   3   8      827.55      829.17     10.61 o 
  -2   3   8       57.89       55.80      2.02 o 
  -1   3   8      117.58      124.67      3.32 o 
   0   3   8       56.07       46.06      1.56 o 
   1   3   8      269.28      263.45      4.40 o 
   2   3   8       65.82       58.55      2.37 o 
   3   3   8       34.31       30.44      1.55 o 
   4   3   8       82.71       77.36      2.45 o 
   5   3   8      336.36      333.23      5.69 o 
   6   3   8       50.64       50.24      2.23 o 
   7   3   8       19.28       21.20      1.65 o 
   8   3   8        0.08        1.74      0.93 o 
   9   3   8       10.34        8.44      1.38 o 
  -7   4   8       10.80       11.00      1.15 o 
  -6   4   8      114.75      113.66      3.63 o 
  -5   4   8        1.33        1.67      0.79 o 
  -4   4   8       48.28       46.52      2.12 o 
  -3   4   8       14.10       14.95      1.82 o 
  -2   4   8       93.61       86.85      2.60 o 
  -1   4   8      847.64      839.14     15.48 o 
   0   4   8      512.73      499.21     10.64 o 
   1   4   8       78.64       69.47      2.04 o 
   2   4   8      204.13      203.43      5.05 o 
   3   4   8      236.72      237.18      6.82 o 
   4   4   8       18.56       17.75      1.31 o 
   5   4   8       70.15       75.05      2.53 o 
   6   4   8       23.71       19.71      1.48 o 
   7   4   8      121.88      128.82      3.59 o 
   8   4   8       67.89       62.65      2.63 o 
   9   4   8        0.01        0.70      1.01 o 
  -6   5   8        0.38       -0.95      0.64 o 
  -5   5   8      113.26      111.15      5.20 o 
  -4   5   8       40.62       37.73      2.94 o 
  -3   5   8        0.79        1.97      1.00 o 
  -2   5   8        6.38        6.74      1.50 o 
  -1   5   8      337.96      334.52      8.54 o 
   0   5   8      210.62      215.73      6.44 o 
   1   5   8      216.24      223.30      6.50 o 
   2   5   8      175.56      170.34      4.04 o 
   3   5   8       10.90       12.83      1.15 o 
   4   5   8        0.08        0.10      1.28 o 
   5   5   8        2.31        1.61      0.73 o 
   6   5   8        6.25        8.11      1.15 o 
   7   5   8        0.26        0.43      0.77 o 
   8   5   8       19.29       26.13      1.88 o 
   9   5   8      101.05      105.68      5.07 o 
  -6   6   8       58.02       66.87      2.97 o 
  -5   6   8        2.81        4.20      0.88 o 
  -4   6   8        3.23        2.67      1.27 o 
  -3   6   8      180.64      186.24      6.50 o 
  -2   6   8        0.23        0.87      1.00 o 
  -1   6   8       90.86       92.67      4.34 o 
   0   6   8      104.85      107.92      4.60 o 
   1   6   8        9.79       12.81      1.87 o 
   2   6   8       56.53       67.51      2.26 o 
   3   6   8        0.55        0.10      0.66 o 
   4   6   8      100.21      106.17      4.25 o 
   5   6   8       13.74       12.95      1.29 o 
   6   6   8        1.59        1.28      0.95 o 
   7   6   8        7.30        5.90      1.48 o 
   8   6   8       82.98       74.72      4.17 o 
   9   6   8        1.22        3.30      1.83 o 
  -5   7   8      139.46      137.01      8.51 o 
  -4   7   8       25.70       26.73      2.20 o 
  -3   7   8       10.84        4.74      1.53 o 
  -2   7   8        0.04        1.20      1.10 o 
  -1   7   8        7.73        8.37      1.70 o 
   0   7   8       60.18       52.47      3.30 o 
   1   7   8       23.79       20.85      2.24 o 
   2   7   8      103.55      107.25      4.57 o 
   3   7   8       76.44       77.40      2.54 o 
   4   7   8       26.38       23.25      1.53 o 
   5   7   8        0.08       -0.06      0.65 o 
   6   7   8        2.16        2.90      1.02 o 
   7   7   8        7.12        8.17      1.93 o 
   8   7   8       50.42       45.23      3.44 o 
   9   7   8       11.02       12.88      2.44 o 
  -4   8   8       12.91       13.34      1.59 o 
  -3   8   8        6.29        5.74      1.83 o 
  -2   8   8       10.08       12.31      2.13 o 
  -1   8   8        6.71        4.97      1.53 o 
   0   8   8      291.25      299.56      8.44 o 
   1   8   8       22.96       15.41      2.07 o 
   2   8   8        0.12       -0.03      0.93 o 
   3   8   8       49.94       49.86      2.14 o 
   4   8   8        6.76        4.96      1.02 o 
   5   8   8        0.45        2.24      0.90 o 
   6   8   8        0.73       -0.57      1.33 o 
   7   8   8        6.70        3.17      1.60 o 
   8   8   8       63.23       65.38      4.17 o 
  -2   9   8       89.26       91.34      4.97 o 
  -1   9   8      177.37      185.88      6.84 o 
   0   9   8        0.38        0.80      1.07 o 
   1   9   8       80.31       77.69      4.20 o 
   2   9   8        0.02        1.63      1.20 o 
   3   9   8       34.97       30.82      2.67 o 
   4   9   8       20.13       17.71      2.80 o 
   5   9   8        2.11        1.23      1.37 o 
   6   9   8       19.21       23.85      2.57 o 
   7   9   8       10.61        8.91      2.10 o 
   0  10   8       21.11       24.22      2.74 o 
   1  10   8       76.49       80.93      4.47 o 
   2  10   8       58.56       54.94      3.60 o 
   3  10   8       52.92       51.77      3.40 o 
   4  10   8       38.50       38.40      2.97 o 
   5  10   8       31.23       30.92      2.77 o 
   6  10   8        0.53        1.43      1.60 o 
  -5  -7   9        1.37       -0.13      1.40 o 
  -4  -7   9        0.00       -1.13      1.20 o 
  -3  -7   9        0.60        2.00      1.53 o 
  -2  -7   9        3.52        3.14      1.60 o 
  -1  -7   9        6.06        2.74      1.63 o 
  -6  -6   9       10.38        7.01      1.83 o 
  -5  -6   9        2.34        3.47      1.57 o 
  -4  -6   9       11.49        9.51      1.97 o 
  -3  -6   9      290.75      309.17      8.51 o 
  -2  -6   9        4.72        5.97      1.70 o 
  -1  -6   9        2.20        5.10      1.60 o 
   0  -6   9        3.98        5.50      1.60 o 
   1  -6   9        1.34        1.43      1.10 o 
   2  -6   9        0.55       -0.13      1.17 o 
  -7  -5   9       16.29       17.41      2.50 o 
  -6  -5   9       48.92       53.17      3.57 o 
  -5  -5   9        1.44        0.23      1.23 o 
  -4  -5   9        8.20        4.77      1.57 o 
  -3  -5   9      174.87      190.18      6.10 o 
  -2  -5   9       69.91       74.85      2.65 o 
  -1  -5   9      445.04      463.60      7.38 o 
   0  -5   9       55.95       57.74      3.47 o 
   1  -5   9       39.06       49.04      3.24 o 
   2  -5   9        0.67        0.07      1.00 o 
   3  -5   9        6.06        6.67      1.73 o 
   4  -5   9        3.26        1.60      1.33 o 
  -8  -4   9        0.55       -1.23      1.33 o 
  -7  -4   9        9.73        8.01      1.97 o 
  -6  -4   9        5.75        9.64      1.93 o 
  -5  -4   9       30.13       32.66      2.77 o 
  -4  -4   9       16.27       15.51      2.03 o 
  -3  -4   9        0.06        0.83      0.85 o 
  -2  -4   9       76.47       80.20      2.65 o 
  -1  -4   9       52.29       56.90      2.49 o 
   0  -4   9      492.82      535.11     11.58 o 
   1  -4   9        6.45        8.54      1.67 o 
   2  -4   9       14.75       15.48      2.10 o 
   3  -4   9        0.62        0.30      1.00 o 
   4  -4   9        0.04        0.10      1.13 o 
   5  -4   9        6.14        7.27      1.90 o 
  -8  -3   9       15.60        9.71      2.13 o 
  -7  -3   9        0.61        1.50      1.43 o 
  -6  -3   9        5.69        5.70      1.63 o 
  -5  -3   9       79.18       81.20      3.97 o 
  -4  -3   9        1.49        0.76      0.67 o 
  -3  -3   9        8.71        9.24      1.11 o 
  -2  -3   9       42.17       45.34      1.95 o 
  -1  -3   9       14.45       16.89      1.29 o 
   0  -3   9        0.94        3.10      1.23 o 
   1  -3   9       17.17       17.81      2.07 o 
   2  -3   9       35.71       36.73      2.84 o 
   3  -3   9        6.54        8.47      1.73 o 
   4  -3   9       39.22       44.63      3.34 o 
   5  -3   9       26.48       22.92      2.74 o 
  -8  -2   9       20.57       22.42      2.70 o 
  -7  -2   9       22.63       22.62      2.50 o 
  -6  -2   9       74.43       71.99      3.90 o 
  -5  -2   9        0.11        0.65      0.67 o 
  -4  -2   9        5.69        7.74      2.22 o 
  -3  -2   9      115.27      118.04      3.07 o 
  -2  -2   9        1.99        0.75      0.62 o 
  -1  -2   9       24.83       27.85      2.47 o 
   0  -2   9       72.29       69.72      3.54 o 
   1  -2   9      355.98      355.80      8.81 o 
   2  -2   9       12.21       11.88      1.83 o 
   3  -2   9      181.35      196.38      6.50 o 
   4  -2   9       15.49       14.21      2.10 o 
   5  -2   9       29.74       22.55      2.57 o 
   6  -2   9        9.68        7.77      1.90 o 
  -8  -1   9       15.25       19.75      2.54 o 
  -7  -1   9        0.10        0.40      1.17 o 
  -6  -1   9        4.85        4.66      1.62 o 
  -5  -1   9       96.88      101.25      2.98 o 
  -4  -1   9      136.10      135.51      3.38 o 
  -3  -1   9       37.52       31.68      2.10 o 
  -2  -1   9       60.86       58.77      2.06 o 
  -1  -1   9       61.00       53.64      3.00 o 
   0  -1   9       10.38       10.77      1.67 o 
   1  -1   9      130.33      137.64      5.04 o 
   2  -1   9       38.08       43.50      2.94 o 
   3  -1   9      118.35      110.28      4.67 o 
   4  -1   9        3.80        5.27      1.53 o 
   5  -1   9        0.83        2.07      1.20 o 
   6  -1   9        6.59        2.97      1.33 o 
   7  -1   9        1.05        2.34      1.50 o 
  -8   0   9       39.04       34.03      3.14 o 
  -7   0   9        9.68        7.71      1.73 o 
  -6   0   9      305.53      314.59      7.72 o 
  -5   0   9        0.01       -0.17      0.61 o 
  -4   0   9      186.05      172.67      3.86 o 
  -3   0   9        2.51        3.17      1.92 o 
  -2   0   9        0.04        0.10      0.58 o 
  -1   0   9        2.27        2.10      1.00 o 
   0   0   9      148.77      149.98      5.17 o 
   1   0   9       25.29       24.85      2.20 o 
   2   0   9      274.41      257.73      7.17 o 
   3   0   9       57.39       57.28      3.37 o 
   4   0   9       61.20       58.14      3.50 o 
   5   0   9       70.15       73.66      4.04 o 
   6   0   9       14.07       15.65      2.30 o 
   7   0   9        2.84        2.70      1.43 o 
  -8   1   9       26.62       29.39      2.90 o 
  -7   1   9       61.40       58.26      2.57 o 
  -6   1   9        0.43        0.39      1.97 o 
  -5   1   9        1.00        2.23      0.88 o 
  -4   1   9       26.79       26.01      1.77 o 
  -3   1   9      146.98      139.66      4.42 o 
  -2   1   9      142.90      128.02      3.05 o 
  -1   1   9      723.10      745.34     14.21 o 
   0   1   9       30.59       21.42      2.10 o 
   1   1   9      138.28      144.48      5.14 o 
   2   1   9      178.45      171.36      5.64 o 
   3   1   9        0.40       -0.60      0.80 o 
   4   1   9       33.62       30.09      2.57 o 
   5   1   9        1.09        1.00      1.03 o 
   6   1   9        0.19        1.40      1.30 o 
   7   1   9        8.07        9.97      2.07 o 
   8   1   9        9.37        9.14      2.07 o 
  -7   2   9       94.91       88.70      3.20 o 
  -6   2   9        1.96        1.98      1.17 o 
  -5   2   9        1.98        1.79      0.75 o 
  -4   2   9      110.10      111.84      3.17 o 
  -3   2   9     1190.73     1144.96     13.70 o 
  -2   2   9        0.04        0.20      0.58 o 
  -1   2   9       36.31       38.70      2.70 o 
   0   2   9       59.15       56.24      3.17 o 
   1   2   9      119.06      128.73      4.80 o 
   2   2   9       39.55       34.89      2.57 o 
   3   2   9        0.77        0.02      0.61 o 
   4   2   9       34.07       33.26      1.79 o 
   5   2   9        0.32        0.23      1.22 o 
   6   2   9      128.71      131.12      3.66 o 
   7   2   9        2.02        4.06      1.14 o 
   8   2   9        9.40        8.41      1.45 o 
  -7   3   9        0.30        0.92      0.92 o 
  -6   3   9        3.30        2.45      1.32 o 
  -5   3   9        2.79        4.05      1.03 o 
  -4   3   9      401.21      383.68      6.54 o 
  -3   3   9       53.88       60.35      2.26 o 
  -2   3   9       99.72       99.98      2.80 o 
  -1   3   9      372.08      374.32      9.14 o 
   0   3   9      179.30      170.60      5.74 o 
   1   3   9        1.82        2.17      0.66 o 
   2   3   9      202.03      206.85      4.05 o 
   3   3   9       17.94       17.33      1.31 o 
   4   3   9        6.17        7.66      1.83 o 
   5   3   9        0.07        0.23      0.75 o 
   6   3   9       30.85       25.31      1.78 o 
   7   3   9      111.51      103.73      3.36 o 
   8   3   9       51.69       42.32      2.38 o 
  -6   4   9      185.51      205.05      5.08 o 
  -5   4   9       20.20       19.77      1.83 o 
  -4   4   9       67.57       67.31      3.14 o 
  -3   4   9       12.17       11.12      1.19 o 
  -2   4   9       67.72       61.77      2.52 o 
  -1   4   9      503.46      524.70     11.51 o 
   0   4   9      288.27      285.82      7.84 o 
   1   4   9       77.14       80.76      3.94 o 
   2   4   9      118.44      113.11      6.44 o 
   3   4   9        2.55        2.52      0.78 o 
   4   4   9        1.82        0.91      0.69 o 
   5   4   9       28.56       29.44      1.75 o 
   6   4   9        0.37        1.27      0.89 o 
   7   4   9        8.70        6.89      1.25 o 
   8   4   9       40.15       34.87      2.39 o 
  -6   5   9       27.97       36.16      1.86 o 
  -5   5   9        5.63        5.10      1.60 o 
  -4   5   9       21.41       18.15      2.37 o 
  -3   5   9        0.77        0.40      1.00 o 
  -2   5   9        0.07       -0.23      0.83 o 
  -1   5   9       52.29       47.10      3.14 o 
   0   5   9      133.41      129.80      5.10 o 
   1   5   9       25.86       24.19      2.40 o 
   2   5   9       25.78       25.84      1.52 o 
   3   5   9      127.21      124.16      3.22 o 
   4   5   9       84.31       83.16      2.72 o 
   5   5   9        3.19        2.62      0.89 o 
   6   5   9        7.25        6.80      1.16 o 
   7   5   9        2.33        0.84      0.86 o 
   8   5   9        2.92        2.43      1.03 o 
  -5   6   9       13.19        8.84      2.10 o 
  -4   6   9       11.32       10.81      2.17 o 
  -3   6   9      108.58      114.99      5.24 o 
  -2   6   9       79.14       79.03      4.20 o 
  -1   6   9        1.42        0.37      1.07 o 
   0   6   9      137.59      131.90      5.30 o 
   1   6   9      213.69      184.47      6.24 o 
   2   6   9        4.52        2.67      1.23 o 
   3   6   9       94.76      107.34      7.17 o 
   4   6   9        1.88        2.67      0.88 o 
   5   6   9       15.76       14.74      1.43 o 
   6   6   9       25.86       28.54      3.30 o 
   7   6   9       13.70       16.82      1.60 o 
   8   6   9        0.50        0.03      1.37 o 
  -4   7   9      112.88      138.84      6.24 o 
  -3   7   9       45.39       50.87      3.74 o 
  -2   7   9        0.17       -0.37      0.97 o 
  -1   7   9       40.61       39.03      3.00 o 
   0   7   9       12.02        9.37      1.87 o 
   1   7   9        1.15        1.13      1.27 o 
   2   7   9       25.55       17.58      2.20 o 
   3   7   9       21.19       16.61      1.41 o 
   4   7   9       14.54       13.79      2.08 o 
   5   7   9       64.22       72.52      2.72 o 
   6   7   9       24.17       29.11      1.92 o 
   7   7   9        8.98       11.31      2.13 o 
   8   7   9        7.06        7.44      2.00 o 
  -3   8   9       32.02       36.56      3.47 o 
  -2   8   9       45.12       39.00      3.34 o 
  -1   8   9       26.91       26.15      2.90 o 
   0   8   9        8.62       12.04      2.03 o 
   1   8   9       26.19       28.05      2.77 o 
   2   8   9       13.11       11.61      2.00 o 
   3   8   9       72.48       77.46      4.20 o 
   4   8   9      223.95      224.30      4.83 o 
   5   8   9        2.78        2.29      1.13 o 
   6   8   9        5.45        2.37      1.63 o 
   7   8   9        3.26        4.00      1.77 o 
  -1   9   9        0.38        0.73      1.27 o 
   0   9   9       65.21       60.01      3.94 o 
   1   9   9       14.03       10.81      2.00 o 
   2   9   9        0.20       -0.73      0.97 o 
   3   9   9        3.31        1.73      1.27 o 
   4   9   9       20.68       18.45      2.40 o 
   5   9   9       22.92       26.82      2.64 o 
   6   9   9        0.98       -0.07      1.43 o 
   1  10   9       42.47       52.94      3.84 o 
   2  10   9        5.25        5.54      1.80 o 
   3  10   9        1.03        0.20      1.23 o 
  -4  -6  10       14.36       13.38      2.24 o 
  -3  -6  10       23.63       26.05      2.67 o 
  -2  -6  10        2.04        2.30      1.57 o 
   0  -6  10        1.14        2.10      1.33 o 
  -6  -5  10        0.00        0.50      1.43 o 
  -5  -5  10        7.95        7.64      1.87 o 
  -4  -5  10        5.06        1.87      1.43 o 
  -3  -5  10        6.50        7.84      1.80 o 
  -2  -5  10        5.15        6.04      1.60 o 
  -1  -5  10      139.13      153.98      5.80 o 
   0  -5  10       10.34        6.91      1.70 o 
   1  -5  10       26.82       25.75      2.77 o 
   2  -5  10       24.69       27.62      2.87 o 
  -6  -4  10       65.40       68.79      4.07 o 
  -5  -4  10        1.15       -0.87      1.20 o 
  -4  -4  10       24.92       22.42      2.44 o 
  -3  -4  10        9.85       10.24      1.83 o 
  -2  -4  10      292.52      315.47      8.47 o 
  -1  -4  10       90.46       97.27      4.54 o 
   0  -4  10       28.64       35.03      2.90 o 
   1  -4  10       26.33       25.09      2.64 o 
   2  -4  10        0.11       -0.13      1.10 o 
   3  -4  10        0.77        1.27      1.23 o 
  -7  -3  10       44.45       53.27      3.80 o 
  -6  -3  10        2.25        1.20      1.50 o 
  -5  -3  10      100.84      109.12      4.74 o 
  -4  -3  10      114.76      119.29      4.80 o 
  -3  -3  10        0.33       -1.86      1.62 o 
  -2  -3  10       17.61       14.91      1.97 o 
  -1  -3  10       25.16       31.16      2.74 o 
   0  -3  10       39.87       39.46      3.04 o 
   1  -3  10      100.30       99.04      4.64 o 
   2  -3  10        0.31       -0.73      0.87 o 
   3  -3  10       10.55       14.58      2.30 o 
   4  -3  10        3.25        3.67      1.57 o 
  -7  -2  10       51.53       51.47      3.64 o 
  -6  -2  10       20.95       27.65      2.67 o 
  -5  -2  10      102.11      101.81      4.54 o 
  -4  -2  10      258.10      244.75      7.26 o 
  -3  -2  10       67.55       79.68      2.67 o 
  -2  -2  10       38.86       40.00      2.90 o 
  -1  -2  10        6.57        5.10      1.37 o 
   0  -2  10        0.17       -0.67      0.90 o 
   1  -2  10      103.33      106.31      4.74 o 
   2  -2  10        0.55       -1.00      0.90 o 
   3  -2  10        9.32       10.21      1.93 o 
   4  -2  10        1.32        1.00      1.23 o 
   5  -2  10        0.15        0.27      1.30 o 
  -7  -1  10        5.59        3.20      1.50 o 
  -6  -1  10       37.66       35.99      2.84 o 
  -5  -1  10        2.52        2.45      0.94 o 
  -4  -1  10       26.42       31.44      1.83 o 
  -3  -1  10        1.59        1.62      0.80 o 
  -2  -1  10       72.83       72.76      3.70 o 
  -1  -1  10       13.24       13.18      1.87 o 
   0  -1  10        1.81        2.20      1.13 o 
   1  -1  10       41.16       40.46      2.90 o 
   2  -1  10        1.15        0.27      1.00 o 
   3  -1  10        6.40        3.60      1.53 o 
   4  -1  10        2.84        1.13      1.20 o 
   5  -1  10       13.75       13.38      2.30 o 
   6  -1  10        3.89        5.90      1.97 o 
  -7   0  10       10.19       15.14      2.27 o 
  -6   0  10       43.12       43.23      2.57 o 
  -5   0  10      127.97      119.46      3.44 o 
  -4   0  10        8.90        7.19      1.07 o 
  -3   0  10       90.95       86.60      5.42 o 
  -2   0  10        7.09        8.24      1.70 o 
  -1   0  10        5.66        6.97      1.53 o 
   0   0  10       74.17       73.42      3.77 o 
   1   0  10        8.05        5.40      1.47 o 
   2   0  10        0.45        0.40      0.90 o 
   3   0  10        0.01       -0.30      1.03 o 
   4   0  10       19.63       25.75      2.67 o 
   5   0  10        0.44       -0.10      1.10 o 
   6   0  10        0.96        0.60      1.33 o 
  -7   1  10      155.71      166.44      4.43 o 
  -6   1  10       25.53       21.77      1.97 o 
  -5   1  10        2.10        1.56      1.57 o 
  -4   1  10        6.20        5.38      1.01 o 
  -3   1  10        1.22        0.49      0.68 o 
  -2   1  10       43.73       49.74      3.20 o 
  -1   1  10        3.66        1.97      1.17 o 
   0   1  10      102.28      110.82      4.67 o 
   1   1  10       52.52       47.94      3.14 o 
   2   1  10        6.69       10.34      1.87 o 
   3   1  10        0.38        1.33      1.03 o 
   4   1  10        1.68        1.87      1.23 o 
   5   1  10       15.41       11.04      2.07 o 
   6   1  10       19.67       19.28      2.57 o 
   7   1  10        3.10        3.10      1.50 o 
  -6   2  10        8.36       10.42      1.37 o 
  -5   2  10       15.40       15.85      2.59 o 
  -4   2  10       22.62       18.82      1.92 o 
  -3   2  10       52.04       60.04      2.32 o 
  -2   2  10        0.01        0.07      0.97 o 
  -1   2  10      152.91      167.26      5.94 o 
   0   2  10      378.74      366.68      9.34 o 
   1   2  10       80.41       86.00      4.17 o 
   2   2  10        3.26        3.07      1.20 o 
   3   2  10        4.74        5.10      1.47 o 
   4   2  10       11.26       11.14      1.93 o 
   5   2  10       24.29       23.98      2.57 o 
   6   2  10        4.84        6.67      1.87 o 
   7   2  10       73.38       84.06      4.70 o 
  -6   3  10      116.58      121.95      6.56 o 
  -5   3  10      206.16      204.31      5.59 o 
  -4   3  10        2.17        2.77      1.20 o 
  -3   3  10        0.28       -0.53      0.87 o 
  -2   3  10       83.57       73.92      3.97 o 
  -1   3  10       18.96       22.78      2.50 o 
   0   3  10       17.12       15.21      2.10 o 
   1   3  10      143.45      154.92      5.74 o 
   2   3  10       74.53       71.92      2.40 o 
   3   3  10       83.49       76.20      4.27 o 
   4   3  10       31.64       29.99      1.80 o 
   5   3  10        0.90        1.92      0.85 o 
   6   3  10        2.19        2.75      1.00 o 
   7   3  10       72.13       65.79      2.86 o 
  -5   4  10       95.81      101.90      3.45 o 
  -4   4  10        0.35       -0.18      0.73 o 
  -3   4  10        0.01       -0.17      1.10 o 
  -2   4  10        0.66        0.40      1.13 o 
  -1   4  10      281.27      265.04      7.87 o 
   0   4  10      125.24      132.07      5.40 o 
   1   4  10       27.53       22.32      2.44 o 
   2   4  10        3.70        3.10      1.30 o 
   3   4  10        0.53        1.90      0.83 o 
   4   4  10      112.54      121.19      3.41 o 
   5   4  10        5.59        4.62      1.07 o 
   6   4  10       18.84       17.28      1.59 o 
   7   4  10       18.96       16.71      1.67 o 
  -5   5  10       21.99       20.98      2.80 o 
  -4   5  10       34.65       30.56      3.00 o 
  -3   5  10       22.25       19.48      2.47 o 
  -2   5  10        0.02       -0.37      0.90 o 
  -1   5  10       29.46       30.52      2.84 o 
   0   5  10       24.07       19.98      2.34 o 
   1   5  10        0.30        0.07      1.03 o 
   2   5  10        6.73        6.64      1.70 o 
   3   5  10       82.21       85.40      2.79 o 
   4   5  10       21.56       19.69      1.59 o 
   5   5  10       19.40       16.46      1.97 o 
   6   5  10       10.65       10.30      1.41 o 
   7   5  10        5.33        4.73      1.21 o 
  -4   6  10        2.22        1.27      1.43 o 
  -3   6  10       35.49       36.09      3.14 o 
  -2   6  10       13.43       13.18      2.20 o 
  -1   6  10        1.67        0.97      1.13 o 
   0   6  10        1.08        0.17      1.07 o 
   1   6  10      132.56      133.03      5.54 o 
   2   6  10       40.53       33.46      2.90 o 
   3   6  10        1.59        1.97      1.30 o 
   4   6  10       32.54       29.77      1.87 o 
   5   6  10       25.44       23.96      1.81 o 
   6   6  10        2.54        0.53      0.83 o 
   7   6  10        3.01        3.26      1.12 o 
  -3   7  10        7.19        6.44      1.93 o 
  -2   7  10       12.75       13.88      2.40 o 
  -1   7  10      114.52      126.23      5.67 o 
   0   7  10       26.24       24.39      2.74 o 
   1   7  10        0.09        1.03      1.20 o 
   2   7  10        3.68        2.84      1.37 o 
   3   7  10        0.57        1.07      1.13 o 
   4   7  10        1.37        1.01      0.90 o 
   5   7  10        6.04        4.24      1.28 o 
   6   7  10       12.27       13.93      1.56 o 
  -1   8  10        3.98        0.90      1.30 o 
   0   8  10       32.00       33.96      3.20 o 
   1   8  10       16.70       19.95      2.60 o 
   2   8  10        5.62        3.30      1.50 o 
   3   8  10       18.06       22.95      2.70 o 
   4   8  10        5.67        6.50      1.80 o 
   5   8  10        5.08        3.31      1.10 o 
   6   8  10       15.12       13.44      2.17 o 
   1   9  10       50.82       42.60      3.47 o 
   2   9  10       67.81       83.00      4.70 o 
   3   9  10        2.01        1.17      1.27 o 
   4   9  10        0.42        1.07      1.33 o 
  -4  -4  11       23.93       23.72      2.57 o 
  -2  -4  11       11.94       14.91      2.27 o 
  -1  -4  11       14.79       14.98      2.37 o 
   0  -4  11       14.72       16.65      2.47 o 
   1  -4  11       36.32       40.50      3.37 o 
  -5  -3  11        0.49       -1.67      1.20 o 
  -4  -3  11       22.61       16.25      2.24 o 
  -3  -3  11        7.13        7.51      1.83 o 
  -2  -3  11        0.34       -0.57      1.17 o 
  -1  -3  11        7.40       10.01      2.00 o 
   0  -3  11        4.79        5.64      1.70 o 
   1  -3  11       26.54       29.49      2.94 o 
   2  -3  11       95.34      111.22      5.40 o 
   3  -3  11       29.89       30.36      3.14 o 
  -6  -2  11       19.48       22.25      2.57 o 
  -5  -2  11        1.85        3.64      1.57 o 
  -4  -2  11       14.69       13.31      1.77 o 
  -3  -2  11       99.48       99.98      4.70 o 
  -2  -2  11        6.39        6.44      1.70 o 
  -1  -2  11        4.38        4.30      1.47 o 
   0  -2  11       15.38       17.08      2.30 o 
   1  -2  11       24.52       23.48      2.60 o 
   2  -2  11       38.98       36.13      3.14 o 
   3  -2  11       12.20       16.11      2.47 o 
   4  -2  11        1.74       -0.97      1.20 o 
  -6  -1  11       18.59       22.08      2.57 o 
  -5  -1  11        0.27        1.99      1.38 o 
  -4  -1  11       25.83       30.49      1.91 o 
  -3  -1  11        5.67        6.87      1.77 o 
  -2  -1  11        3.79        3.24      1.37 o 
  -1  -1  11       47.69       49.77      3.37 o 
   0  -1  11        3.94        6.71      1.73 o 
   1  -1  11        2.64        1.80      1.27 o 
   2  -1  11       13.61       15.88      2.34 o 
   3  -1  11       43.23       32.32      3.07 o 
   4  -1  11       14.79       14.04      2.37 o 
  -6   0  11      117.95      133.03      5.44 o 
  -5   0  11        9.78       12.91      1.44 o 
  -4   0  11       41.54       44.50      3.17 o 
  -3   0  11       32.85       25.09      2.60 o 
  -2   0  11      347.21      354.27      9.44 o 
  -1   0  11        0.04        0.97      1.20 o 
   0   0  11       96.78       96.97      4.67 o 
   1   0  11        4.43        2.27      1.27 o 
   2   0  11       30.59       35.39      3.07 o 
   3   0  11        7.20        5.30      1.60 o 
   4   0  11       17.73       21.92      2.74 o 
   5   0  11        4.10        2.84      1.57 o 
  -5   1  11        5.70        7.02      1.40 o 
  -4   1  11       28.29       28.96      2.84 o 
  -3   1  11       14.55       17.61      2.30 o 
  -2   1  11       11.49       10.44      1.90 o 
  -1   1  11        5.36        5.54      1.60 o 
   0   1  11       10.82        9.27      1.93 o 
   1   1  11      118.85      122.19      5.30 o 
   2   1  11       16.23       19.41      2.47 o 
   3   1  11       63.78       70.25      4.14 o 
   4   1  11       10.26        5.80      1.67 o 
   5   1  11        0.07       -0.10      1.20 o 
  -5   2  11      205.74      218.81      5.06 o 
  -4   2  11        0.18        0.33      1.10 o 
  -3   2  11       44.94       48.74      3.40 o 
  -2   2  11       47.75       52.74      3.54 o 
  -1   2  11      165.53      155.75      6.04 o 
   0   2  11      100.80      102.78      4.87 o 
   1   2  11      359.66      365.28      9.77 o 
   2   2  11       55.58       56.58      3.67 o 
   3   2  11       70.58       74.69      4.24 o 
   4   2  11       35.51       34.89      3.04 o 
   5   2  11        1.41        3.40      1.53 o 
   6   2  11        4.48        1.83      1.60 o 
  -5   3  11       18.39       26.72      1.99 o 
  -4   3  11        0.29        7.14      1.87 o 
  -3   3  11       62.93       69.15      4.10 o 
  -2   3  11      165.76      140.77      5.77 o 
  -1   3  11      109.70      119.52      5.30 o 
   0   3  11       65.02       62.05      3.87 o 
   1   3  11       14.75       23.85      2.67 o 
   2   3  11       30.62       32.66      2.87 o 
   3   3  11       10.25        8.71      1.83 o 
   4   3  11        0.89        0.10      1.17 o 
   5   3  11        7.07        4.17      1.17 o 
   6   3  11        1.69        2.17      1.08 o 
  -4   4  11       64.11       66.98      4.27 o 
  -3   4  11        0.23        0.30      1.17 o 
  -2   4  11      431.67      443.27     11.38 o 
  -1   4  11        5.27        5.64      1.60 o 
   0   4  11        5.76        5.57      1.63 o 
   1   4  11      250.18      235.88      7.71 o 
   2   4  11      105.19       91.27      4.67 o 
   3   4  11        0.93        2.36      0.93 o 
   4   4  11       69.68       69.52      2.71 o 
   5   4  11       23.97       23.04      1.81 o 
   6   4  11        5.93        5.36      1.26 o 
  -3   5  11       35.49       38.33      3.30 o 
  -2   5  11        3.79        5.54      1.70 o 
  -1   5  11        4.44        1.47      1.27 o 
   0   5  11        2.70        1.63      1.23 o 
   1   5  11       62.43       56.41      3.80 o 
   2   5  11       42.25       45.50      3.47 o 
   3   5  11        6.79        6.14      1.73 o 
   4   5  11       37.93       29.23      1.96 o 
   5   5  11       24.42       26.80      2.70 o 
   6   5  11        3.66        4.00      1.17 o 
  -2   6  11        4.12        7.41      1.93 o 
  -1   6  11       19.33       20.28      2.70 o 
   0   6  11        6.62        7.71      2.00 o 
   1   6  11       48.99       63.08      4.00 o 
   2   6  11       22.21       17.38      2.47 o 
   3   6  11        0.51        0.27      1.10 o 
   4   6  11       33.59       35.49      3.30 o 
   5   6  11      124.87      134.30      4.65 o 
  -1   7  11        4.25        6.07      1.90 o 
   0   7  11        3.77        6.44      2.00 o 
   1   7  11       12.47       14.28      2.40 o 
   2   7  11        0.59        1.93      1.40 o 
   3   7  11        1.70        1.77      1.33 o 
   4   7  11        1.63       -0.03      1.23 o 
   5   7  11       19.06       23.39      2.59 o 
   2   8  11        1.11       -0.40      1.17 o 
   3   8  11        0.06       -0.50      1.23 o 
  -1  -3  12        7.97       10.34      2.17 o 
  -3  -2  12       21.94       25.09      2.80 o 
  -2  -2  12       25.56       22.68      2.80 o 
  -1  -2  12       15.56       22.28      2.77 o 
   0  -2  12        7.93       13.14      2.34 o 
   1  -2  12       22.79       33.19      3.34 o 
  -4  -1  12       16.03       18.61      2.50 o 
  -3  -1  12        3.73        3.40      1.53 o 
  -2  -1  12       69.32       58.01      3.84 o 
  -1  -1  12        4.97       10.37      2.07 o 
   0  -1  12        5.44        8.81      2.00 o 
   1  -1  12        1.66       -0.27      1.37 o 
   2  -1  12        0.95        1.67      1.47 o 
  -4   0  12       14.88       10.47      2.10 o 
  -3   0  12        9.37        8.44      2.03 o 
  -2   0  12        9.83        8.64      1.97 o 
  -1   0  12        1.14        1.97      1.37 o 
   0   0  12        1.77        2.20      1.33 o 
   1   0  12       30.72       33.46      3.17 o 
   2   0  12       19.14       19.82      2.67 o 
   3   0  12        0.48       -0.47      1.27 o 
  -4   1  12       19.97       21.15      2.70 o 
  -3   1  12       18.11       22.12      2.70 o 
  -2   1  12        4.39        6.54      1.93 o 
  -1   1  12        5.19        0.97      1.23 o 
   0   1  12        0.01        0.50      1.17 o 
   1   1  12       68.42       73.29      4.40 o 
   2   1  12      108.22      115.05      5.47 o 
   3   1  12        6.71        7.27      1.97 o 
   4   1  12        4.14        2.20      1.60 o 
  -3   2  12        9.17        4.74      1.67 o 
  -2   2  12        0.84        0.33      1.23 o 
  -1   2  12       19.92       18.28      2.47 o 
   0   2  12        3.62        5.27      1.67 o 
   1   2  12        5.08        6.04      1.93 o 
   2   2  12       74.32       76.99      4.50 o 
   3   2  12        0.98        2.20      1.50 o 
   4   2  12        0.39        0.30      1.30 o 
  -3   3  12       52.09       44.10      3.60 o 
  -2   3  12        6.21        4.44      1.60 o 
  -1   3  12        0.02        0.77      1.17 o 
   0   3  12        5.00        8.77      2.03 o 
   1   3  12       10.83        8.94      2.07 o 
   2   3  12       36.08       35.29      3.37 o 
   3   3  12        4.53        1.80      1.40 o 
   4   3  12       20.62       18.48      2.64 o 
  -2   4  12        1.93        2.64      1.50 o 
  -1   4  12       38.54       43.30      3.50 o 
   0   4  12       14.67       12.84      2.30 o 
   1   4  12       35.84       33.23      3.24 o 
   2   4  12      103.66       99.81      5.20 o 
   3   4  12        5.52        5.84      1.97 o 
   4   4  12        1.94        5.11      1.40 o 
  -1   5  12       21.21       26.09      3.04 o 
   0   5  12        5.28        4.47      1.67 o 
   1   5  12       67.63       63.28      4.24 o 
   2   5  12       26.94       34.39      3.40 o 
   3   5  12        1.58        2.24      1.53 o 
   4   5  12        6.90        7.61      2.03 o 
   0   6  12        0.14        1.57      1.57 o 
   1   6  12       25.25       34.59      3.37 o 
   2   6  12        7.96       10.47      2.24 o 
                                                 
